# Supplementary material for: Population Structure, Antibiotic Resistance, and Uropathogenicity of Klebsiella variicola
Source: mBio. 2018 Dec 18;9(6):e02481-18. doi: 10.1128/mBio.02481-18 (PMC6299229; doi:10.1128/mBio.02481-18)
Supplement: TABLE S1 [file mbo006184237st1.xlsx]

## Sheet: Sequenced in this study
sample_name	genome_acc	biosample_accession	DATE OF COLLECTION	assembly_date	assembly_method	assembly_method_version	genome_coverage	sequencing_technology	bioproject_accession	organism	strain	host_disease	isolation_source	# contigs (>= 0 bp)	# contigs (>= 1000 bp)	# contigs (>= 5000 bp)	# contigs (>= 10000 bp)	# contigs (>= 25000 bp)	# contigs (>= 50000 bp)	Total length (>= 0 bp)	Total length (>= 1000 bp)	Total length (>= 5000 bp)	Total length (>= 10000 bp)	Total length (>= 25000 bp)	Total length (>= 50000 bp)	# contigs	Largest contig	Total length	GC (%)	N50	N75	L50	L75	# N's per 100 kbp
WUSM_CF_61	QIWN00000000	SAMN09266862	2015-07-22	2017-09-11	SPAdes	3.11.0	72.4346	Illumina NextSeq	PRJNA473122	Citrobacter freundii	WUSM_CF_61	Infection	Urine Cath	1459	30	23	22	20	16	5394235	4967639	4954107	4948919	4919450	4789292	73	1671813	4993666	51.9	406360	200731	3	8	19.2
WUSM_KP_20	QIYC00000000	SAMN09266821	12/13/2016	2017-09-11	SPAdes	3.11.0	85.4693	Illumina NextSeq	PRJNA473122	Klebsiella pneumoniae	WUSM_KP_20	Infection	abscess, pelvic	387	168	101	84	51	37	5515635	5456238	5290573	5167043	4605850	4104983	191	274798	5473004	57.23	99643	50314	18	37	1.83
WUSM_KP_40	QIXI00000000	SAMN09266841	2/3/2017	2017-09-11	SPAdes	3.11.0	45.2468	Illumina NextSeq	PRJNA473122	Klebsiella pneumoniae	WUSM_KP_40	Infection	urine	180	82	58	53	42	29	5609680	5587379	5543176	5507228	5324356	4883787	89	489367	5591668	57.27	175182	93772	10	20	5.56
WUSM_KP_56	QIWS00000000	SAMN09266857	2015-06-08	2017-09-11	SPAdes	3.11.0	44.0001	Illumina NextSeq	PRJNA473122	Klebsiella pneumoniae	WUSM_KP_56	Infection	Urine	267	142	77	60	42	34	5888875	5842059	5679787	5551317	5247483	4993590	172	339834	5863963	57	146502	95185	13	26	16.22
WUSM_KP_57	QIWR00000000	SAMN09266858	2015-06-11	2017-09-11	SPAdes	3.11.0	52.5365	Illumina NextSeq	PRJNA473122	Klebsiella pneumoniae	WUSM_KP_57	Infection	Urine	156	83	59	52	37	27	5481443	5457771	5399123	5353891	5111243	4754752	99	839337	5468250	57.37	176525	97010	8	19	13.7
WUSM_KP_58	QIWQ00000000	SAMN09266859	2015-06-12	2017-09-11	SPAdes	3.11.0	43.5419	Illumina NextSeq	PRJNA473122	Klebsiella pneumoniae	WUSM_KP_58	Infection	Abdominal Wound	168	68	48	46	36	26	5391370	5365223	5320961	5305861	5125996	4748976	80	663348	5373603	57.27	214812	100508	9	18	11.24
WUSM_KP_59	QIWP00000000	SAMN09266860	2015-10-23	2017-09-11	SPAdes	3.11.0	52.5505	Illumina NextSeq	PRJNA473122	Klebsiella pneumoniae	WUSM_KP_59	Infection	Urine Cath	164	86	61	55	40	31	5605054	5584230	5531561	5482306	5231668	4910255	97	434218	5591715	57.2	167799	97093	11	22	19.9
WUSM_KP_60	QIWO00000000	SAMN09266861	2015-07-28	2017-09-11	SPAdes	3.11.0	90.7971	Illumina NextSeq	PRJNA473122	Klebsiella pneumoniae	WUSM_KP_60	Infection	Urine	129	50	37	36	30	25	5384442	5363231	5336636	5330948	5228745	5071151	58	923924	5368256	57.35	215062	141386	7	15	14.73
WUSM_KP_62	QIWM00000000	SAMN09266863	2015-11-25	2017-09-11	SPAdes	3.11.0	47.6891	Illumina NextSeq	PRJNA473122	Klebsiella pneumoniae	WUSM_KP_62	Infection	Urine	120	55	39	34	29	23	5477655	5460862	5425339	5386598	5300938	5097236	62	764473	5465973	57.2	336098	129765	6	13	11.01
WUSM_KP_63	QIWL00000000	SAMN09266864	2016-01-25	2017-09-11	SPAdes	3.11.0	57.5609	Illumina NextSeq	PRJNA473122	Klebsiella pneumoniae	WUSM_KP_63	Infection	Urine	283	140	78	60	42	34	5869156	5819805	5662041	5531028	5237160	4956695	174	402501	5843350	57.02	150953	95191	13	26	10.59
WUSM_KP_64	QIWK00000000	SAMN09266865	2016-02-21	2017-09-11	SPAdes	3.11.0	27.8942	Illumina NextSeq	PRJNA473122	Klebsiella pneumoniae	WUSM_KP_64	Infection	Urine Blad	268	146	93	77	53	40	6044021	5996430	5876661	5759022	5364028	4919605	182	335198	6021986	56.78	112906	66332	17	34	13.42
WUSM_KP_65	QIWJ00000000	SAMN09266866	2016-04-24	2017-09-11	SPAdes	3.11.0	63.0067	Illumina NextSeq	PRJNA473122	Klebsiella pneumoniae	WUSM_KP_65	Infection	Urine	678	99	66	58	45	32	5718265	5562617	5481969	5427748	5220996	4754298	111	372369	5570141	57.05	165507	84261	12	24	10.79
WUSM_KP_66	QIWI00000000	SAMN09266867	2016-04-17	2017-09-11	SPAdes	3.11.0	60.9536	Illumina NextSeq	PRJNA473122	Klebsiella pneumoniae	WUSM_KP_66	Infection	Urine Kidney ASP	267	92	50	41	32	26	5600477	5563044	5464339	5401890	5242415	5016282	107	486690	5573390	57.12	203545	160415	10	17	6.94
WUSM_KP_67	QIWH00000000	SAMN09266868	2016-06-08	2017-09-11	SPAdes	3.11.0	99.0316	Illumina NextSeq	PRJNA473122	Klebsiella pneumoniae	WUSM_KP_67	Infection	Urine CVS	120	50	33	31	28	21	5372068	5356316	5317009	5301463	5243033	5007626	56	613739	5360030	57.43	362294	149414	6	11	9.68
WUSM_KP_68	QIWG00000000	SAMN09266869	2016-06-17	2017-09-11	SPAdes	3.11.0	21.2438	Illumina NextSeq	PRJNA473122	Klebsiella pneumoniae	WUSM_KP_68	Infection	Urine	104	50	38	33	30	25	5619730	5603394	5571129	5531773	5474316	5310568	57	806296	5608903	57.06	273801	133105	6	14	9.07
WUSM_KP_69	QIWF00000000	SAMN09266870	2016-08-10	2017-09-11	SPAdes	3.11.0	21.2058	Illumina NextSeq	PRJNA473122	Klebsiella pneumoniae	WUSM_KP_69	Infection	Urine Cath	285	223	171	135	73	28	5299700	5279444	5129862	4855081	3820637	2184010	234	140030	5287753	57.43	42933	22632	38	80	12.52
WUSM_KP_70	QIWE00000000	SAMN09266871	2016-08-26	2017-09-11	SPAdes	3.11.0	49.5649	Illumina NextSeq	PRJNA473122	Klebsiella pneumoniae	WUSM_KP_70	Infection	Urine	145	79	47	42	30	24	5661205	5639616	5554472	5522545	5312853	5101172	93	645680	5648946	57.1	268574	137962	7	15	12.44
WUSM_KP_71	QIWD00000000	SAMN09266872	2016-08-30	2017-09-11	SPAdes	3.11.0	45.0846	Illumina NextSeq	PRJNA473122	Klebsiella pneumoniae	WUSM_KP_71	Infection	Urine Ileal LP	976	47	30	28	26	22	5773081	5507956	5469001	5452283	5418032	5293820	71	642778	5524097	57.15	374434	194179	6	11	5.94
WUSM_KP_72	QIWC00000000	SAMN09266873	2016-10-20	2017-09-11	SPAdes	3.11.0	69.4825	Illumina NextSeq	PRJNA473122	Klebsiella pneumoniae	WUSM_KP_72	Infection	Urine Cath	162	62	39	36	35	26	5508926	5479175	5427413	5404574	5384453	5076760	84	464223	5494270	57.2	215042	144921	9	17	17.85
WUSM_KP_73	QIWB00000000	SAMN09266874	2016-10-24	2017-09-11	SPAdes	3.11.0	24.0423	Illumina NextSeq	PRJNA473122	Klebsiella pneumoniae	WUSM_KP_73	Infection	Urine	132	63	47	44	36	29	5569979	5552800	5512584	5493833	5342969	5115677	71	417276	5558408	57.17	274575	112446	8	17	12.85
WUSM_KP_74	QIWA00000000	SAMN09266875	2016-11-29	2017-09-11	SPAdes	3.11.0	82.792	Illumina NextSeq	PRJNA473122	Klebsiella pneumoniae	WUSM_KP_74	Infection	Urine	108	47	35	33	30	25	5463985	5447635	5419542	5406987	5351452	5187082	56	527560	5453493	57.29	247067	141289	7	14	11.33
WUSM_KP_75	QIVZ00000000	SAMN09266876	2016-04-20	2017-09-11	SPAdes	3.11.0	85.7162	Illumina NextSeq	PRJNA473122	Klebsiella pneumoniae	WUSM_KP_75	Infection	Urine	205	115	75	55	41	29	5881503	5855183	5764379	5619600	5390546	4990705	125	513227	5862030	56.67	195940	94416	10	21	27.58
WUSM_KP_76	QIVY00000000	SAMN09266877	2016-04-23	2017-09-11	SPAdes	3.11.0	42.0228	Illumina NextSeq	PRJNA473122	Klebsiella pneumoniae	WUSM_KP_76	Infection	UR CATH	153	72	48	43	31	25	5421411	5400423	5344681	5303072	5088364	4882249	81	873637	5406543	57.19	231668	114868	8	16	5.44
WUSM_KP_77	QIVX00000000	SAMN09266878	2016-05-01	2017-09-11	SPAdes	3.11.0	41.9551	Illumina NextSeq	PRJNA473122	Klebsiella pneumoniae	WUSM_KP_77	Infection	Trach Asp	341	174	108	88	57	38	5692463	5631525	5474254	5330427	4848500	4194443	221	277503	5665592	56.99	99746	40147	20	40	9.88
WUSM_KP_78	QIVW00000000	SAMN09266879	2016-05-01	2017-09-11	SPAdes	3.11.0	48.2188	Illumina NextSeq	PRJNA473122	Klebsiella pneumoniae	WUSM_KP_78	Infection	Urine	117	59	42	39	33	27	5682707	5665702	5630596	5606231	5509154	5321522	69	714669	5672636	57.01	230730	136598	8	15	7.16
WUSM_KP_79	QIVV00000000	SAMN09266880	2016-05-01	2017-09-11	SPAdes	3.11.0	30.5267	Illumina NextSeq	PRJNA473122	Klebsiella pneumoniae	WUSM_KP_79	Infection	Urine	88	43	28	26	24	22	5256142	5245172	5209145	5196040	5160678	5099783	47	707570	5247752	57.58	307531	177698	6	12	10
WUSM_KP_80	QIVU00000000	SAMN09266881	2016-05-07	2017-09-11	SPAdes	3.11.0	29.7484	Illumina NextSeq	PRJNA473122	Klebsiella pneumoniae	WUSM_KP_80	Infection	Blood	155	83	53	45	36	28	5436448	5420326	5345503	5286154	5121119	4864642	88	487443	5423693	57.27	201766	108794	9	18	9.83
WUSM_KP_81	QIVT00000000	SAMN09266882	2016-05-12	2017-09-11	SPAdes	3.11.0	33.1729	Illumina NextSeq	PRJNA473122	Klebsiella pneumoniae	WUSM_KP_81	Infection	UR CATH	76	32	26	26	24	21	5115417	5106513	5093028	5093028	5055675	4958925	35	885059	5108354	57.62	329363	194529	6	11	8.28
WUSM_KP_83	QIVR00000000	SAMN09266884	2016-05-11	2017-09-11	SPAdes	3.11.0	48.6138	Illumina NextSeq	PRJNA473122	Klebsiella pneumoniae	WUSM_KP_83	Infection	Blood	113	62	46	44	31	23	5585477	5573627	5537840	5523133	5303019	5031373	67	1157747	5576849	57.01	290762	148761	6	13	6.11
WUSM_KP_84	QIVQ00000000	SAMN09266885	2016-05-13	2017-09-11	SPAdes	3.11.0	55.6471	Illumina NextSeq	PRJNA473122	Klebsiella pneumoniae	WUSM_KP_84	Infection	Blood	177	87	65	52	39	26	5464962	5446374	5387481	5294214	5086894	4637830	92	373993	5449012	57.31	190819	127049	11	20	9.36
WUSM_KP_85	QIVP00000000	SAMN09266886	2016-05-18	2017-09-11	SPAdes	3.11.0	56.4678	Illumina NextSeq	PRJNA473122	Klebsiella pneumoniae	WUSM_KP_85	Infection	UR Kidney ASP	100	39	31	30	28	24	5265200	5253566	5234925	5229886	5194849	5065164	43	620683	5255955	57.36	254565	163581	8	14	10.12
WUSM_KP_86	QIVO00000000	SAMN09266887	2016-05-18	2017-09-11	SPAdes	3.11.0	58.2366	Illumina NextSeq	PRJNA473122	Klebsiella pneumoniae	WUSM_KP_86	Infection	UR ILEAL LP	124	39	27	27	26	23	5225229	5207921	5184741	5184741	5164246	5065606	44	546587	5211085	57.66	363742	172495	6	12	5.95
WUSM_KP_88	QIVM00000000	SAMN09266889	2016-05-19	2017-09-11	SPAdes	3.11.0	50.3379	Illumina NextSeq	PRJNA473122	Klebsiella pneumoniae	WUSM_KP_88	Infection	Blood	199	94	67	62	41	29	5706823	5674637	5603713	5569981	5252963	4828283	114	515577	5688718	56.98	178354	102586	11	22	11.88
WUSM_KP_90	QIVK00000000	SAMN09266891	2016-06-05	2017-09-11	SPAdes	3.11.0	125.829	Illumina NextSeq	PRJNA473122	Klebsiella pneumoniae	WUSM_KP_90	Infection	Blood	129	52	35	34	29	24	5532639	5506462	5464856	5459314	5360155	5175862	72	774957	5519539	57.15	260072	172838	7	14	9
WUSM_KP_91	QIVJ00000000	SAMN09266892	2016-06-05	2017-09-11	SPAdes	3.11.0	65.6357	Illumina NextSeq	PRJNA473122	Klebsiella pneumoniae	WUSM_KP_91	Infection	Urine	79	37	26	26	23	19	5465309	5456379	5423408	5423408	5372340	5233081	40	1318618	5458395	57.26	353698	196010	5	10	9.23
WUSM_KP_92	QIVI00000000	SAMN09266893	2016-06-04	2017-09-11	SPAdes	3.11.0	63.3329	Illumina NextSeq	PRJNA473122	Klebsiella pneumoniae	WUSM_KP_92	Infection	Bronch Wash	142	70	48	43	32	27	5587605	5572527	5519506	5480010	5293981	5130988	73	681150	5574493	57.15	224138	161987	9	16	7.57
WUSM_KP_93	QIVH00000000	SAMN09266894	2016-06-06	2017-09-11	SPAdes	3.11.0	76.4513	Illumina NextSeq	PRJNA473122	Klebsiella pneumoniae	WUSM_KP_93	Infection	Bile	119	51	39	36	29	24	5415941	5398087	5364063	5339762	5220551	5046961	56	1260902	5401520	57.35	203193	145470	7	15	13.37
WUSM_KP_94	QIVG00000000	SAMN09266895	2015-07-30	2017-09-11	SPAdes	3.11.0	70.902	Illumina NextSeq	PRJNA473122	Klebsiella pneumoniae	WUSM_KP_94	Infection	Blood	138	69	46	45	34	29	5463653	5447083	5393149	5383697	5193061	5029204	77	839011	5452490	57.39	194773	99670	8	18	7.45
WUSM_KP_95	QIVF00000000	SAMN09266896	2015-09-26	2017-09-11	SPAdes	3.11.0	65.3217	Illumina NextSeq	PRJNA473122	Klebsiella pneumoniae	WUSM_KP_95	Infection	Blood	215	93	64	53	39	30	5618252	5591029	5512655	5422908	5175115	4861945	102	570042	5597754	57	170675	100575	11	22	5.09
WUSM_KP_96	QIVE00000000	SAMN09266897	2015-09-29	2017-09-11	SPAdes	3.11.0	146.725	Illumina NextSeq	PRJNA473122	Klebsiella pneumoniae	WUSM_KP_96	Infection	Blood	112	55	42	39	27	20	5351875	5335538	5303594	5279881	5064318	4821758	64	819546	5341861	57.35	324598	172686	6	12	7.45
WUSM_KP_98	QIVC00000000	SAMN09266899	2015-11-01	2017-09-11	SPAdes	3.11.0	32.3923	Illumina NextSeq	PRJNA473122	Klebsiella pneumoniae	WUSM_KP_98	Infection	Blood	113	60	42	39	30	25	5388166	5373612	5330613	5309767	5163478	5003283	68	647277	5379176	57.45	291370	129575	7	14	3.9
WUSM_KP_99	QIVB00000000	SAMN09266900	2015-10-31	2017-09-11	SPAdes	3.11.0	18.8839	Illumina NextSeq	PRJNA473122	Klebsiella pneumoniae	WUSM_KP_99	Infection	Blood	145	78	53	46	39	33	5520421	5500684	5432315	5383540	5244338	5032748	92	395406	5509835	57.35	164267	103935	10	20	6.19
WUSM_KP_101	QIUZ00000000	SAMN09266902	2015-11-30	2017-09-11	SPAdes	3.11.0	24.2555	Illumina NextSeq	PRJNA473122	Klebsiella pneumoniae	WUSM_KP_101	Infection	Blood	142	81	50	48	33	27	5464394	5447025	5376903	5360526	5102336	4904034	92	838437	5455159	57.39	206014	100690	8	17	9.44
WUSM_KP_102	QIUY00000000	SAMN09266903	2015-12-09	2017-09-11	SPAdes	3.11.0	26.8745	Illumina NextSeq	PRJNA473122	Klebsiella pneumoniae	WUSM_KP_102	Infection	Blood	70	33	28	27	26	21	5289205	5280911	5266869	5257722	5236153	5079768	35	681788	5282380	57.47	361566	211033	6	11	9.79
WUSM_KP_103	QIUX00000000	SAMN09266904	2016-03-07	2017-09-11	SPAdes	3.11.0	26.4744	Illumina NextSeq	PRJNA473122	Klebsiella pneumoniae	WUSM_KP_103	Infection	Blood	280	140	77	64	44	29	5825523	5778765	5622402	5531436	5179576	4661087	167	525158	5797261	56.72	151658	90279	12	25	11.21
WUSM_KP_104	QIUW00000000	SAMN09266905	2016-03-12	2017-09-11	SPAdes	3.11.0	24.4438	Illumina NextSeq	PRJNA473122	Klebsiella pneumoniae	WUSM_KP_104	Infection	Blood	3237	82	63	56	46	36	6339250	5316967	5268708	5210480	5048625	4701405	316	410788	5461247	57.04	132893	72359	13	27	9.16
WUSM_KP_105	QIUV00000000	SAMN09266906	2016-06-05	2017-09-11	SPAdes	3.11.0	32.6645	Illumina NextSeq	PRJNA473122	Klebsiella pneumoniae	WUSM_KP_105	Infection	Blood	108	57	38	35	29	24	5529867	5514796	5467302	5450577	5340458	5173665	64	503869	5518945	57.15	271368	172638	8	15	24.3
WUSM_KP_106	QIUU00000000	SAMN09266907	2016-06-06	2017-09-11	SPAdes	3.11.0	22.9112	Illumina NextSeq	PRJNA473122	Klebsiella pneumoniae	WUSM_KP_106	Infection	Blood	95	54	40	39	37	24	5291419	5281626	5244109	5234909	5202283	4743771	58	715119	5284621	57.38	196447	116690	8	16	8.06
WUSM_KP_107	QIUT00000000	SAMN09266908	2016-06-14	2017-09-11	SPAdes	3.11.0	33.5025	Illumina NextSeq	PRJNA473122	Klebsiella pneumoniae	WUSM_KP_107	Infection	Blood	216	133	77	62	45	33	5880554	5854927	5728691	5617303	5357858	4944851	141	356871	5860521	56.56	151674	81077	13	26	16.89
WUSM_KP_108	QIUS00000000	SAMN09266909	2016-07-31	2017-09-11	SPAdes	3.11.0	58.8375	Illumina NextSeq	PRJNA473122	Klebsiella pneumoniae	WUSM_KP_108	Infection	Blood	179	92	63	54	44	33	5682025	5657000	5591366	5523771	5369437	4986910	104	520907	5665397	56.96	175001	83257	11	23	9.11
WUSM_KP_109	QIUR00000000	SAMN09266910	2016-08-02	2017-09-11	SPAdes	3.11.0	145.24	Illumina NextSeq	PRJNA473122	Klebsiella pneumoniae	WUSM_KP_109	Infection	Blood	83	44	31	30	28	23	5299785	5288715	5256081	5250492	5219471	5048099	49	515871	5291724	57.38	262530	191128	7	13	19.94
WUSM_KP_110	QIUQ00000000	SAMN09266911	2016-08-03	2017-09-11	SPAdes	3.11.0	71.196	Illumina NextSeq	PRJNA473122	Klebsiella pneumoniae	WUSM_KP_110	Infection	Blood	125	67	49	48	37	26	5439294	5423840	5379709	5373360	5195004	4814141	75	663444	5429240	57.25	187182	114689	9	18	11.16
WUSM_KP_112	QIUO00000000	SAMN09266913	2016-08-07	2017-09-11	SPAdes	3.11.0	78.3625	Illumina NextSeq	PRJNA473122	Klebsiella pneumoniae	WUSM_KP_112	Infection	Blood	74	26	21	21	20	18	5241945	5231763	5216886	5216886	5196650	5135755	31	703408	5234651	57.66	379177	214702	5	10	16.43
WUSM_KP_113	QIUN00000000	SAMN09266914	2016-08-06	2017-09-11	SPAdes	3.11.0	67.0877	Illumina NextSeq	PRJNA473122	Klebsiella pneumoniae	WUSM_KP_113	Infection	Blood	256	134	94	76	52	36	5549081	5514033	5422322	5291954	4882915	4277467	156	313827	5528958	57.3	102581	51436	14	34	5.46
WUSM_KQ_87	QIVN00000000	SAMN09266888	2016-05-18	2017-09-11	SPAdes	3.11.0	78.6986	Illumina NextSeq	PRJNA473122	Klebsiella quasipneumoniae	WUSM_KQ_87	Infection	UR CVS	111	51	39	37	29	19	5560618	5544914	5518370	5501661	5349229	5039125	59	1108899	5550358	57.7	323371	156108	5	10	8.56
WUSM_KQ_89	QIVL00000000	SAMN09266890	2016-05-22	2017-09-11	SPAdes	3.11.0	60.8955	Illumina NextSeq	PRJNA473122	Klebsiella quasipneumoniae	WUSM_KQ_89	Infection	UR CVS	111	32	26	26	24	20	5424205	5405105	5391338	5391338	5357161	5213530	40	1079939	5410948	58.07	350309	192441	5	10	5.34
WUSM_KQ_100	QIVA00000000	SAMN09266901	2015-11-18	2017-09-11	SPAdes	3.11.0	23.9737	Illumina NextSeq	PRJNA473122	Klebsiella quasipneumoniae	WUSM_KQ_100	Infection	Blood	91	32	26	26	24	20	5146419	5135486	5118950	5118950	5083828	4943599	34	445326	5136825	58.35	355000	260474	7	11	4.59
WUSM_KV_01	QIYV00000000	SAMN09266802	10/25/2016	2017-09-11	SPAdes	3.11.0	48.5993	Illumina NextSeq	PRJNA473122	Klebsiella variicola	WUSM_KV_01	Infection	urine	143	46	37	35	33	25	5700051	5677965	5657629	5645320	5602184	5309514	51	1331425	5681158	57.12	208978	141671	7	15	11
WUSM_KV_02	QIYU00000000	SAMN09266803	10/28/2016	2017-09-11	SPAdes	3.11.0	111.574	Illumina NextSeq	PRJNA473122	Klebsiella variicola	WUSM_KV_02	Infection	urine	111	36	26	25	23	20	5646860	5628656	5607701	5601936	5566497	5465125	39	1033415	5630846	57.35	299129	183145	6	11	5.36
WUSM_KV_03	QIYT00000000	SAMN09266804	10/29/2016	2017-09-11	SPAdes	3.11.0	59.9198	Illumina NextSeq	PRJNA473122	Klebsiella variicola	WUSM_KV_03	Infection	aspirate, left breast	140	36	24	24	23	20	5583865	5562100	5536542	5536542	5517006	5421926	42	610803	5566327	57.43	373755	204577	6	11	9.65
WUSM_KV_04	QIYS00000000	SAMN09266805	10/31/2016	2017-09-11	SPAdes	3.11.0	50.3066	Illumina NextSeq	PRJNA473122	Klebsiella variicola	WUSM_KV_04	Infection	trach asp	134	40	34	31	29	23	5644157	5621687	5608415	5585373	5541713	5319191	47	1160063	5626523	57.24	301430	163126	6	13	5.72
WUSM_KV_05	QIYR00000000	SAMN09266806	11/1/2016	2017-09-11	SPAdes	3.11.0	30.4174	Illumina NextSeq	PRJNA473122	Klebsiella variicola	WUSM_KV_05	Infection	urine	78	30	22	21	20	17	5374952	5364512	5345711	5339599	5320194	5217595	33	812294	5366520	57.67	412085	330284	5	9	14.37
WUSM_KV_06	QIYQ00000000	SAMN09266807	11/2/2016	2017-09-11	SPAdes	3.11.0	79.5827	Illumina NextSeq	PRJNA473122	Klebsiella variicola	WUSM_KV_06	Infection	sputum	166	63	44	37	29	21	5748517	5722326	5677933	5625010	5493259	5215598	71	1065157	5727779	57.23	255389	171710	6	13	16.88
WUSM_KV_07	QIYP00000000	SAMN09266808	11/2/2016	2017-09-11	SPAdes	3.11.0	75.811	Illumina NextSeq	PRJNA473122	Klebsiella variicola	WUSM_KV_07	Infection	urine	99	30	23	23	21	18	5554998	5539214	5522536	5522536	5486984	5380236	32	1708436	5540596	57.36	380165	181577	4	8	15.18
WUSM_KV_08	QIYO00000000	SAMN09266809	11/4/2016	2017-09-11	SPAdes	3.11.0	82.3075	Illumina NextSeq	PRJNA473122	Klebsiella variicola	WUSM_KV_08	Infection	drainage, left groin	92	40	31	31	27	22	5642417	5626023	5603600	5603600	5523322	5343491	49	1115838	5632721	57.34	332421	183446	6	11	13.03
WUSM_KV_09	QIYN00000000	SAMN09266810	11/5/2016	2017-09-11	SPAdes	3.11.0	51.888	Illumina NextSeq	PRJNA473122	Klebsiella variicola	WUSM_KV_09	Infection	urine	191	106	66	49	42	35	5827268	5802258	5711487	5588413	5461617	5226396	119	439656	5810869	57.09	163604	92818	12	24	10.53
WUSM_KV_10	QIYM00000000	SAMN09266811	11/8/2016	2017-09-11	SPAdes	3.11.0	55.1379	Illumina NextSeq	PRJNA473122	Klebsiella variicola	WUSM_KV_10	Infection	urine catheter	145	63	44	36	32	22	5859450	5838776	5796365	5738605	5677263	5320218	71	737855	5843992	57	292254	179581	7	13	18.24
WUSM_KV_11	QIYL00000000	SAMN09266812	11/15/2016	2017-09-11	SPAdes	3.11.0	65.1082	Illumina NextSeq	PRJNA473122	Klebsiella variicola	WUSM_KV_11	Infection	tibia	139	40	30	29	25	21	5648614	5618645	5595447	5590316	5522020	5381534	60	1115732	5632156	57.33	332570	192969	6	11	18.78
WUSM_KV_12	QIYK00000000	SAMN09266813	11/29/2016	2017-09-11	SPAdes	3.11.0	64.2496	Illumina NextSeq	PRJNA473122	Klebsiella variicola	WUSM_KV_12	Infection	urine	85	34	26	25	24	20	5565080	5552984	5536479	5527275	5507761	5380426	38	1650224	5556024	57.42	339568	191028	5	10	10.87
WUSM_KV_13	QIYJ00000000	SAMN09266814	11/29/2016	2017-09-11	SPAdes	3.11.0	76.868	Illumina NextSeq	PRJNA473122	Klebsiella variicola	WUSM_KV_13	Infection	urine	274	118	80	67	48	30	6049547	6007984	5930743	5840638	5547316	4889765	138	460311	6020621	56.62	146486	77719	11	25	8.59
WUSM_KV_14	QIYI00000000	SAMN09266815	12/5/2016	2017-09-11	SPAdes	3.11.0	77.9152	Illumina NextSeq	PRJNA473122	Klebsiella variicola	WUSM_KV_14	Infection	blood	281	128	80	63	40	27	6323752	6283583	6171872	6045877	5680560	5249425	149	885816	6297888	56.55	221042	92199	9	20	20.37
WUSM_KV_15	QIYH00000000	SAMN09266816	12/5/2016	2017-09-11	SPAdes	3.11.0	61.8991	Illumina NextSeq	PRJNA473122	Klebsiella variicola	WUSM_KV_15	Infection	wound, drain right lower quadrant	236	110	66	53	38	28	6244341	6209155	6103011	5998442	5765129	5417508	130	855523	6222961	56.68	246917	98480	9	18	3.5
WUSM_KV_16	QIYG00000000	SAMN09266817	12/6/2016	2017-09-11	SPAdes	3.11.0	33.422	Illumina NextSeq	PRJNA473122	Klebsiella variicola	WUSM_KV_16	Infection	blood	200	91	64	55	40	30	5620156	5591274	5530340	5459771	5196393	4880683	107	454328	5602325	57.32	175859	90814	11	21	9.3
WUSM_KV_17	QIYF00000000	SAMN09266818	12/8/2016	2017-09-11	SPAdes	3.11.0	53.1886	Illumina NextSeq	PRJNA473122	Klebsiella variicola	WUSM_KV_17	Infection	urine	155	53	38	34	32	27	5656243	5632240	5599479	5575257	5531482	5337276	64	486123	5640487	57.25	245304	137327	8	16	21.01
WUSM_KV_18	QIYE00000000	SAMN09266819	12/11/2016	2017-09-11	SPAdes	3.11.0	31.3919	Illumina NextSeq	PRJNA473122	Klebsiella variicola	WUSM_KV_18	Infection	urine	115	38	30	29	27	22	5457201	5438446	5420856	5415724	5385121	5198707	43	955306	5441769	57.52	335394	177178	6	12	11.01
WUSM_KV_19	QIYD00000000	SAMN09266820	12/13/2016	2017-09-11	SPAdes	3.11.0	54.3412	Illumina NextSeq	PRJNA473122	Klebsiella variicola	WUSM_KV_19	Infection	urine	191	72	48	41	32	24	5789976	5762905	5709918	5659372	5501097	5244229	84	671103	5770787	57.21	225967	161467	9	16	5.35
WUSM_KV_21	QIYB00000000	SAMN09266822	12/14/2016	2017-09-11	SPAdes	3.11.0	29.8848	Illumina NextSeq	PRJNA473122	Klebsiella variicola	WUSM_KV_21	Infection	urine	129	46	35	33	30	22	5452231	5433962	5406918	5392215	5344199	5049614	49	586486	5436217	57.51	327399	160366	6	13	14.84
WUSM_KV_22	QIYA00000000	SAMN09266823	12/16/2016	2017-09-11	SPAdes	3.11.0	51.874	Illumina NextSeq	PRJNA473122	Klebsiella variicola	WUSM_KV_22	Infection	urine	126	32	26	25	24	21	5543589	5525199	5511510	5506386	5487086	5384858	35	721691	5527650	57.45	384226	186708	5	11	8.39
WUSM_KV_23	QIXZ00000000	SAMN09266824	12/16/2016	2017-09-11	SPAdes	3.11.0	87.7169	Illumina NextSeq	PRJNA473122	Klebsiella variicola	WUSM_KV_23	Infection	urine	103	27	20	20	19	16	5541106	5523002	5506125	5506125	5486825	5384597	34	2008114	5527891	57.45	439063	220324	3	7	1.94
WUSM_KV_24	QIXY00000000	SAMN09266825	12/16/2016	2017-09-11	SPAdes	3.11.0	51.7869	Illumina NextSeq	PRJNA473122	Klebsiella variicola	WUSM_KV_24	Infection	blood	232	30	23	22	21	17	5582482	5526791	5507370	5500623	5481323	5336476	39	2009284	5532374	57.45	384767	191677	3	8	6.04
WUSM_KV_25	QIXX00000000	SAMN09266826	12/19/2016	2017-09-11	SPAdes	3.11.0	57.1534	Illumina NextSeq	PRJNA473122	Klebsiella variicola	WUSM_KV_25	Infection	blood	241	118	59	52	34	24	5687176	5643930	5505791	5451178	5159678	4811089	147	581075	5664637	57.27	236610	109015	9	18	11.23
WUSM_KV_26	QIXW00000000	SAMN09266827	12/23/2016	2017-09-11	SPAdes	3.11.0	84.3972	Illumina NextSeq	PRJNA473122	Klebsiella variicola	WUSM_KV_26	Infection	urine	157	72	44	40	32	25	5877224	5854233	5791926	5761604	5622908	5348754	81	668550	5860978	56.94	232384	160922	8	16	11.89
WUSM_KV_27	QIXV00000000	SAMN09266828	12/27/2016	2017-09-11	SPAdes	3.11.0	103.3	Illumina NextSeq	PRJNA473122	Klebsiella variicola	WUSM_KV_27	Infection	urine	120	40	26	25	21	18	5745918	5722548	5690183	5683099	5618525	5519706	51	1565451	5729644	57.16	379665	325387	4	8	10.37
WUSM_KV_28	QIXU00000000	SAMN09266829	12/28/2016	2017-09-11	SPAdes	3.11.0	82.5954	Illumina NextSeq	PRJNA473122	Klebsiella variicola	WUSM_KV_28	Infection	urine	265	101	57	44	34	27	6081285	6026382	5918806	5823360	5651223	5423865	136	605226	6051789	56.77	231373	120224	8	17	31.48
WUSM_KV_29	QIXT00000000	SAMN09266830	12/30/2016	2017-09-11	SPAdes	3.11.0	51.0392	Illumina NextSeq	PRJNA473122	Klebsiella variicola	WUSM_KV_29	Infection	urine	102	33	23	23	22	18	5465343	5451888	5431500	5431500	5412217	5268246	35	985764	5452969	57.55	350597	220411	6	10	5.76
WUSM_KV_30	QIXS00000000	SAMN09266831	1/4/2017	2017-09-11	SPAdes	3.11.0	65.8765	Illumina NextSeq	PRJNA473122	Klebsiella variicola	WUSM_KV_30	Infection	urine	119	27	21	21	20	16	5473922	5452590	5439302	5439302	5419995	5272839	32	1408835	5455993	57.44	432033	273013	4	8	7.57
WUSM_KV_31	QIXR00000000	SAMN09266832	1/6/2017	2017-09-11	SPAdes	3.11.0	100.344	Illumina NextSeq	PRJNA473122	Klebsiella variicola	WUSM_KV_31	Infection	urine	140	38	30	27	22	18	5660126	5628634	5610298	5589088	5501437	5380759	55	1392663	5640303	57.39	383202	296436	4	8	12.66
WUSM_KV_32	QIXQ00000000	SAMN09266833	1/16/2017	2017-09-11	SPAdes	3.11.0	80.4587	Illumina NextSeq	PRJNA473122	Klebsiella variicola	WUSM_KV_32	Infection	urine	121	35	24	22	20	17	5642186	5619840	5598105	5582656	5551240	5449783	43	1290341	5625312	57.34	377116	252358	5	9	5.48
WUSM_KV_33	QIXP00000000	SAMN09266834	1/17/2017	2017-09-11	SPAdes	3.11.0	54.1015	Illumina NextSeq	PRJNA473122	Klebsiella variicola	WUSM_KV_33	Infection	urine	138	40	28	27	25	19	5574121	5549566	5525510	5518178	5474735	5266075	48	693356	5555745	57.24	368920	189988	6	11	12.98
WUSM_KV_34	QIXO00000000	SAMN09266835	1/20/2017	2017-09-11	SPAdes	3.11.0	68.4035	Illumina NextSeq	PRJNA473122	Klebsiella variicola	WUSM_KV_34	Infection	urine	94	32	24	24	22	20	5621208	5607243	5590962	5590962	5547713	5486757	33	649923	5607833	57.26	354870	271939	6	11	5.63
WUSM_KV_35	QIXN00000000	SAMN09266836	1/23/2017	2017-09-11	SPAdes	3.11.0	55.8996	Illumina NextSeq	PRJNA473122	Klebsiella variicola	WUSM_KV_35	Infection	urine	143	75	44	41	33	25	5546111	5523123	5450939	5430388	5303416	5027107	88	541216	5532915	57.32	311963	126484	8	14	12.83
WUSM_KV_36	QIXM00000000	SAMN09266837	1/25/2017	2017-09-11	SPAdes	3.11.0	93.8451	Illumina NextSeq	PRJNA473122	Klebsiella variicola	WUSM_KV_36	Infection	urine	132	70	49	45	38	31	5529412	5515490	5463961	5439837	5311989	5077960	75	477454	5518573	57.49	188219	112752	11	20	7.57
WUSM_KV_37	QIXL00000000	SAMN09266838	1/26/2017	2017-09-11	SPAdes	3.11.0	47.901	Illumina NextSeq	PRJNA473122	Klebsiella variicola	WUSM_KV_37	Infection	urine	166	66	40	34	29	24	5516147	5483448	5429598	5384561	5308997	5113803	88	577274	5498708	57.56	298342	144063	7	15	31.28
WUSM_KV_38	QIXK00000000	SAMN09266839	1/27/2017	2017-09-11	SPAdes	3.11.0	160.527	Illumina NextSeq	PRJNA473122	Klebsiella variicola	WUSM_KV_38	Infection	urine	131	54	39	31	24	19	5712028	5690410	5661273	5598634	5493238	5318226	61	780092	5695528	57.24	373832	220668	6	11	14.85
WUSM_KV_39	QIXJ00000000	SAMN09266840	1/31/2017	2017-09-11	SPAdes	3.11.0	222.287	Illumina NextSeq	PRJNA473122	Klebsiella variicola	WUSM_KV_39	Infection	urine	91	30	23	22	21	17	5379292	5363906	5346788	5339491	5319190	5185837	36	1031286	5367433	57.59	388251	296946	5	9	5.48
WUSM_KV_41	QIXH00000000	SAMN09266842	2/4/2017	2017-09-11	SPAdes	3.11.0	74.5342	Illumina NextSeq	PRJNA473122	Klebsiella variicola	WUSM_KV_41	Infection	urine	107	36	28	27	26	20	5449889	5434614	5414980	5407129	5387623	5171249	40	1354353	5437859	57.51	380102	168417	4	11	19.07
WUSM_KV_42	QIXG00000000	SAMN09266843	2/4/2017	2017-09-11	SPAdes	3.11.0	54.7371	Illumina NextSeq	PRJNA473122	Klebsiella variicola	WUSM_KV_42	Infection	urine	167	55	35	32	30	21	5729883	5696706	5656372	5635221	5594457	5272649	74	664658	5710132	57.24	377119	172912	6	11	12.36
WUSM_KV_43	QIXF00000000	SAMN09266844	2/8/2017	2017-09-11	SPAdes	3.11.0	19.4088	Illumina NextSeq	PRJNA473122	Klebsiella variicola	WUSM_KV_43	Infection	urine	284	171	134	115	74	37	5715592	5684410	5587517	5441639	4760222	3432933	183	320231	5693156	57.13	66242	35277	27	58	12.93
WUSM_KV_44	QIXE00000000	SAMN09266845	2/9/2017	2017-09-11	SPAdes	3.11.0	35.8551	Illumina NextSeq	PRJNA473122	Klebsiella variicola	WUSM_KV_44	Infection	urine	101	24	19	19	18	15	5528468	5510126	5497634	5497634	5478338	5377254	26	955278	5511280	57.4	587152	345094	4	7	6.55
WUSM_KV_45	QIXD00000000	SAMN09266846	2/17/2017	2017-09-11	SPAdes	3.11.0	40.4975	Illumina NextSeq	PRJNA473122	Klebsiella variicola	WUSM_KV_45	Infection	urine CVS	109	42	34	31	27	22	5798850	5781278	5762516	5740177	5663146	5484934	49	982791	5785978	57.04	284646	186556	7	13	7.16
WUSM_KV_46	QIXC00000000	SAMN09266847	2/17/2017	2017-09-11	SPAdes	3.11.0	41.6105	Illumina NextSeq	PRJNA473122	Klebsiella variicola	WUSM_KV_46	Infection	urine	177	67	42	39	32	25	5585592	5560778	5504107	5478700	5336045	5050586	74	955242	5565783	57.51	232300	119933	7	15	7.6
WUSM_KV_47	QIXB00000000	SAMN09266848	2/18/2017	2017-09-11	SPAdes	3.11.0	62.1615	Illumina NextSeq	PRJNA473122	Klebsiella variicola	WUSM_KV_47	Infection	urine	236	99	59	47	33	25	6017463	5978012	5872554	5779022	5548004	5288190	121	464677	5994500	57.02	274344	116990	9	17	6.97
WUSM_KV_48	QIXA00000000	SAMN09266849	2/24/2017	2017-09-11	SPAdes	3.11.0	69.757	Illumina NextSeq	PRJNA473122	Klebsiella variicola	WUSM_KV_48	Infection	urine	93	27	22	21	19	16	5481817	5466098	5453967	5448625	5404802	5303525	32	1232374	5469436	57.33	387188	252262	4	8	14.83
WUSM_KV_49	QIWZ00000000	SAMN09266850	2/28/2017	2017-09-11	SPAdes	3.11.0	60.3365	Illumina NextSeq	PRJNA473122	Klebsiella variicola	WUSM_KV_49	Infection	wound	181	65	46	40	31	25	5789363	5761244	5719526	5671280	5531076	5339895	76	590543	5769018	57.23	255392	171442	8	15	25.38
WUSM_KV_50	QIWY00000000	SAMN09266851	3/1/2017	2017-09-11	SPAdes	3.11.0	98.4243	Illumina NextSeq	PRJNA473122	Klebsiella variicola	WUSM_KV_50	Infection	bronch wash	198	81	55	48	35	27	5802936	5771588	5699156	5646699	5444999	5150158	94	377468	5781003	57.14	247510	122334	10	18	12.4
WUSM_KV_51	QIWX00000000	SAMN09266852	3/3/2017	2017-09-11	SPAdes	3.11.0	84.5344	Illumina NextSeq	PRJNA473122	Klebsiella variicola	WUSM_KV_51	Infection	urine	90	23	18	18	17	15	5581819	5564324	5551846	5551846	5532545	5471589	29	1669481	5568078	57.37	391522	326484	4	8	5.77
WUSM_KV_52	QIWW00000000	SAMN09266853	3/7/2017	2017-09-11	SPAdes	3.11.0	43.1415	Illumina NextSeq	PRJNA473122	Klebsiella variicola	WUSM_KV_52	Infection	urine	128	47	38	38	33	24	5576426	5560481	5543143	5543143	5439466	5136485	49	444673	5561910	57.34	279932	163328	8	14	2
WUSM_KV_53	QIWV00000000	SAMN09266854	3/29/2017	2017-09-11	SPAdes	3.11.0	54.8016	Illumina NextSeq	PRJNA473122	Klebsiella variicola	WUSM_KV_53	Infection	urine	113	41	29	28	26	21	5675870	5657976	5631660	5626361	5592361	5431171	48	1244784	5662820	57.27	340775	191411	5	11	9.2
WUSM_KV_54	QIWU00000000	SAMN09266855	4/8/2017	2017-09-11	SPAdes	3.11.0	62.8115	Illumina NextSeq	PRJNA473122	Klebsiella variicola	WUSM_KV_54	Infection	blood	236	107	60	53	36	23	5975845	5938198	5822691	5772825	5500884	5050336	125	574151	5950652	56.87	251780	100227	8	17	16.45
WUSM_KV_55	QIWT00000000	SAMN09266856	4/19/2017	2017-09-11	SPAdes	3.11.0	69.3898	Illumina NextSeq	PRJNA473122	Klebsiella variicola	WUSM_KV_55	Infection	BAL	352	147	86	69	46	31	6257992	6190296	6056907	5948789	5626777	5133706	189	404938	6219818	56.61	190090	78861	12	25	19.66
WUSM_KV_82	QIVS00000000	SAMN09266883	2016-05-14	2017-09-11	SPAdes	3.11.0	64.0179	Illumina NextSeq	PRJNA473122	Klebsiella variicola	WUSM_KV_82	Infection	UR CVS	93	38	28	28	27	22	5668099	5657263	5634854	5634854	5615418	5437118	41	817589	5659096	57.21	306510	176088	7	13	12.46
WUSM_KV_97	QIVD00000000	SAMN09266898	2015-10-14	2017-09-11	SPAdes	3.11.0	57.5314	Illumina NextSeq	PRJNA473122	Klebsiella variicola	WUSM_KV_97	Infection	Blood	91	31	24	24	23	19	5432167	5419266	5403748	5403748	5384336	5238432	36	936447	5422580	57.6	393407	176147	4	9	9.63
WUSM_KV_111	QIUP00000000	SAMN09266912	2016-08-03	2017-09-11	SPAdes	3.11.0	67.8537	Illumina NextSeq	PRJNA473122	Klebsiella variicola	WUSM_KV_111	Infection	Blood	93	25	20	18	17	15	5519457	5503889	5491229	5480111	5460355	5399461	29	951697	5506639	57.45	491587	342741	4	8	7.61

## Sheet: From NCBI
#Organism/Name	Strain	CladeID	BioSample	BioProject	Assembly	Size (Mb)	GC%	Replicons	WGS	Scaffolds	Genes	Proteins	Release Date	Modify Date
Klebsiella variicola At-22	At-22	19672	SAMN02598515	PRJNA37701	GCA_000025465.1	5.4585	57.6	chromosome:NC_013850.1/CP001891.1	-	1	5414	5176	2010-02-16	2017-02-21
Klebsiella variicola	DX120E	19672	SAMN03018135	PRJNA259590	GCA_000812205.2	5.71843	57.072	chromosome:NZ_CP009274.2/CP009274.2; plasmid pKV1:NZ_CP009275.1/CP009275.1; plasmid pKV2:NZ_CP009276.1/CP009276.1	-	3	5675	5425	2014-12-31	2017-02-21
Klebsiella variicola	DSM 15968	19672	SAMN01174581	PRJNA272370	GCA_000828055.2	5.5212	57.6	chromosome:NZ_CP010523.2/CP010523.2	-	1	5458	5200	2015-01-21	2017-02-21
Klebsiella variicola	HKUOPLA	19672	SAMN03945398	PRJNA291549	GCA_001278905.1	5.09005	58	chromosome:NZ_CP012252.1/CP012252.1	-	1	5005	4771	2015-09-04	2017-02-21
Klebsiella variicola	GJ1	19672	SAMN05361763	PRJNA327903	GCA_001989495.1	5.86047	57.1089	chromosome:NZ_CP017284.1/CP017284.1; plasmid pKPGJ-1a:NZ_CP017283.1/CP017283.1; plasmid pKPGJ-1b:NZ_CP017281.1/CP017281.1; plasmid pKPGJ-1c:NZ_CP017282.1/CP017282.1	-	4	5863	5588	2017-02-07	2017-02-22
Klebsiella variicola	GJ2	19672	SAMN05361854	PRJNA327903	GCA_001989515.1	5.92703	57.0752	chromosome:NZ_CP017849.1/CP017849.1; plasmid pKPGJ-2a:NZ_CP017850.1/CP017850.1; plasmid pKPGJ-2b:NZ_CP017851.1/CP017851.1; plasmid pKPGJ-2c:NZ_CP017852.1/CP017852.1; plasmid pKPGJ-2d:NZ_CP017853.1/CP017853.1	-	5	5959	5656	2017-02-07	2017-02-22
Klebsiella variicola	GJ3	19672	SAMN05361855	PRJNA327903	GCA_001989535.1	5.93307	57.0705	chromosome:NZ_CP017289.1/CP017289.1; plasmid pKPGJ-3a:NZ_CP017285.1/CP017285.1; plasmid pKPGJ-3b:NZ_CP017286.1/CP017286.1; plasmid pKPGJ-3c:NZ_CP017287.1/CP017287.1; plasmid pKPGJ-3d:NZ_CP017288.1/CP017288.1	-	5	5966	5666	2017-02-07	2017-02-22
Klebsiella variicola	UCICRE 10	19672	SAMN02138615	PRJNA201994	GCA_000492475.1	5.38027	57.6	-	AYIF01	1	5311	5055	2013-10-30	2017-07-24
Klebsiella variicola	MGH 40	19672	SAMN02138580	PRJNA201955	GCA_000492835.1	5.37999	57.4	-	AYIX01	3	5342	5084	2013-10-30	2017-07-24
Klebsiella variicola	MGH 20	19672	SAMN02138560	PRJNA201935	GCA_000493095.1	5.66788	57.2	-	AYJK01	6	5602	5334	2013-10-30	2017-07-24
Klebsiella variicola	801	19672	SAMEA3142085	PRJEB7831	GCA_000826565.1	5.78147	57	-	CDMV01	91	5783	5479	2015-01-15	2017-02-21
Klebsiella variicola	8917	19672	SAMEA3140791	PRJEB7831	GCA_000941635.1	5.67627	57	-	CEGG01	103	5717	5333	2015-02-18	2017-02-21
Klebsiella variicola	Kv3	19672	SAMEA3487663	PRJEB7831	GCA_001261815.1	5.51056	57.4	-	CXOY01	24	5493	5260	2015-07-24	2017-02-21
Klebsiella variicola	Kv06-268	19672	SAMEA3487664	PRJEB7831	GCA_001261875.1	5.43006	57.5	-	CXOZ01	19	5414	5179	2015-07-24	2017-02-21
Klebsiella variicola	KvT29A	19672	SAMEA3488478	PRJEB7831	GCA_001261795.1	5.85317	56.9	-	CXPA01	126	5866	5450	2015-07-24	2017-02-21
Klebsiella variicola	Kv4880	19672	SAMEA3488479	PRJEB7831	GCA_001261855.1	5.40702	57.2	-	CXPB01	88	5382	5042	2015-07-24	2017-02-21
Klebsiella variicola	Kv6A2	19672	SAMEA3488477	PRJEB7831	GCA_001261835.1	5.90541	56.9	-	CXPC01	206	6003	5481	2015-07-24	2017-02-21
Klebsiella variicola	KvMx2	19672	SAMEA3993663	PRJEB7831	GCA_900087855.1	5.5247	57.3	-	FLLH01	37	5489	5249	2016-05-21	2017-02-21
Klebsiella variicola	UCI 18	19672	SAMN02356598	PRJNA219268	GCA_000567005.1	6.03586	56.9	-	JCML01	9	6019	5693	2014-02-06	2017-08-02
Klebsiella variicola	BZ19	19672	SAMN02640656	PRJNA238043	GCA_000742915.1	5.54357	57.3435	plasmid pBZ19:NZ_JDWA01000031.1/JDWA01000031.1	JDWA01	208	5601	5022	2014-08-21	2017-04-10
Klebsiella variicola	BIDMC 61	19672	SAMN02581282	PRJNA234149	GCA_000692995.1	5.58064	57.2	-	JMWB01	7	5529	5281	2014-05-19	2017-07-24
Klebsiella variicola	MGH 68	19672	SAMN02581241	PRJNA234108	GCA_000694595.1	5.52122	57.2	-	JMZD01	5	5471	5214	2014-05-19	2017-07-24
Klebsiella variicola	MGH 76	19672	SAMN02581249	PRJNA234116	GCA_000694735.1	5.96038	56.3	-	JMZK01	16	5631	4995	2014-05-19	2017-08-01
Klebsiella variicola	MGH 80	19672	SAMN02581253	PRJNA234120	GCA_000694775.1	5.77515	57.2	-	JMZM01	10	5813	5498	2014-05-19	2017-08-01
Klebsiella variicola	837_KPNE	19672	SAMN03198044	PRJNA267549	GCA_001067495.1	5.61566	57.3	-	JURE01	173	5559	5278	2015-07-10	2017-02-21
Klebsiella variicola	836_KPNE	19672	SAMN03198043	PRJNA267549	GCA_001066555.1	5.60829	57.3	-	JURF01	140	5554	5296	2015-07-10	2017-02-21
Klebsiella variicola	835_KPNE	19672	SAMN03198042	PRJNA267549	GCA_001066535.1	5.61127	57.3	-	JURG01	250	5622	5283	2015-07-10	2017-02-21
Klebsiella variicola	834_KPNE	19672	SAMN03198041	PRJNA267549	GCA_001067475.1	5.61595	57.3	-	JURH01	132	5542	5303	2015-07-10	2017-02-21
Klebsiella variicola	833_KPNE	19672	SAMN03198040	PRJNA267549	GCA_001066505.1	5.60907	57.3	-	JURI01	207	5592	5285	2015-07-10	2017-02-21
Klebsiella variicola	789_KVAR	19672	SAMN03198000	PRJNA267549	GCA_001066315.1	5.65478	57.1	-	JUSW01	173	5583	5350	2015-07-10	2017-02-21
Klebsiella variicola	780_KPNE	19672	SAMN03197991	PRJNA267549	GCA_001066265.1	5.61278	57.3	-	JUTF01	104	5531	5304	2015-07-10	2017-02-21
Klebsiella variicola	671_KVAR	19672	SAMN03197874	PRJNA267549	GCA_001065855.1	5.51845	57.3	-	JUXS01	217	5481	5260	2015-07-10	2017-02-21
Klebsiella variicola	524_SBOY	19672	SAMN03197719	PRJNA267549	GCA_001076915.1	6.08711	56.6	-	JVDR01	369	6147	5764	2015-07-10	2017-02-21
Klebsiella variicola	521_SSON	19672	SAMN03197716	PRJNA267549	GCA_001076525.1	6.07525	56.6	-	JVDU01	487	6202	5667	2015-07-10	2017-02-21
Klebsiella variicola	1335_KPNE	19672	SAMN03197316	PRJNA267549	GCA_001076365.1	5.79468	57.2	-	JVTE01	230	5810	5499	2015-07-10	2017-02-21
Klebsiella variicola	124_ECLO	19672	SAMN03197205	PRJNA267549	GCA_001068855.1	5.46937	57.6	-	JVXL01	301	5446	5164	2015-07-10	2017-02-21
Klebsiella variicola	KP-21F	19672	SAMN03281119	PRJNA252925	GCA_002179565.1	5.78465	57.2	-	JXJH01	121	5873	5543	2017-06-08	2017-06-10
Klebsiella variicola	MGH92	19672	SAMN03280391	PRJNA271899	GCA_001033575.1	5.64255	57.4	-	LFAD01	12	5560	5311	2015-06-19	2017-07-29
Klebsiella variicola	BIDMC88	19672	SAMN03280414	PRJNA271899	GCA_001034045.1	5.76542	57.2	-	LFBA01	2	5795	5480	2015-06-19	2017-07-29
Klebsiella variicola	NL58	19672	SAMN03799036	PRJNA288371	GCA_001674935.1	5.76686	57.4	-	LFQQ01	145	5778	5485	2016-06-21	2017-02-22
Klebsiella variicola	NL49	19672	SAMN03840627	PRJNA288761	GCA_001187805.1	5.78318	57.4	-	LFYK01	147	5793	5493	2015-07-28	2017-02-21
Klebsiella variicola	NL58	19672	SAMN03840749	PRJNA288761	GCA_001187825.1	5.76699	57.4	-	LGAW01	145	5777	5485	2015-07-28	2017-02-21
Klebsiella variicola	KV321	19672	SAMN04378133	PRJNA307311	GCA_001617965.1	5.64692	57.3	-	LQMR01	49	5624	5375	2016-04-08	2017-02-21
Klebsiella variicola	KV093	19672	SAMN04992848	PRJNA321569	GCA_002245455.1	5.7479	56.9	-	LZGB01	30	5416	5267	2017-08-10	2017-08-12
Klebsiella variicola	AR_0016	19672	SAMN04014857	PRJNA292901	GCA_001875745.1	5.51683	57.5	-	MPCI01	1	5468	5211	2016-11-10	2017-02-21
Klebsiella variicola	MB351	19672	SAMN06163066	PRJNA357969	GCA_002211425.1	5.98837	57	-	MSCS01	282	6034	5672	2017-06-29	2017-07-01
Klebsiella variicola	KP007	19672	SAMN06200339	PRJNA353361	GCA_002119865.1	5.8489	57	-	MSZI01	81	5905	5632	2017-05-09	2017-05-22
Klebsiella variicola	BIDMC117	19672	SAMN04521849	PRJNA271899	GCA_002153075.1	5.60161	57.2	-	NGSO01	4	5504	5265	2017-05-19	2017-05-24
Klebsiella variicola	BIDMC118	19672	SAMN04521850	PRJNA271899	GCA_002152295.1	6.04513	56.8	-	NGSP01	23	5618	5174	2017-05-19	2017-05-24
Klebsiella variicola	WCHKP19	19672	SAMN06909163	PRJNA353728	GCA_002164805.1	6.06836	57	-	NGZG01	171	6181	5785	2017-06-02	2017-06-05
Klebsiella pneumoniae	k1154	19672	SAMEA2273663	PRJEB5065	GCA_900084205.1	5.97903	56.7	-	FLBS01	99	6040	5705	2016-05-19	2017-02-21
Klebsiella pneumoniae	k1527	19672	SAMEA2273702	PRJEB5065	GCA_900084295.1	5.76197	57.2	-	FLBV01	62	5838	5554	2016-07-29	2017-02-21
Klebsiella pneumoniae	k379	19672	SAMEA2273545	PRJEB5065	GCA_900084775.1	5.32303	57.7	-	FLDD01	19	5269	5039	2016-05-19	2017-02-21
Klebsiella pneumoniae	k336	19672	SAMEA2273539	PRJEB5065	GCA_900084765.1	5.50242	57.4	-	FLDE01	42	5471	5214	2016-05-19	2017-02-25
Klebsiella pneumoniae	k385	19672	SAMEA2273546	PRJEB5065	GCA_900084795.1	5.81264	57.1	-	FLDI01	84	5808	5482	2016-05-19	2017-02-21
Klebsiella pneumoniae	k841	19672	SAMEA2273600	PRJEB5065	GCA_900084995.1	5.62721	57.4	-	FLEA01	73	5636	5339	2016-05-19	2017-02-21
Klebsiella pneumoniae	k305	19672	SAMEA2273604	PRJEB5065	GCA_900085015.1	5.52451	57.5	-	FLEC01	25	5491	5269	2016-05-21	2017-02-21
Klebsiella pneumoniae	k911	19672	SAMEA2273624	PRJEB5065	GCA_900085175.1	6.13124	56.9	-	FLER01	70	6264	5957	2016-05-19	2017-02-21
Klebsiella pneumoniae	k913	19672	SAMEA2273625	PRJEB5065	GCA_900085165.1	5.91465	57	-	FLES01	111	6029	5667	2016-05-19	2017-02-21
Klebsiella pneumoniae	k967	19672	SAMEA2273631	PRJEB5065	GCA_900085185.1	5.4726	57.5	-	FLET01	40	5435	5205	2016-05-19	2017-02-25
Klebsiella pneumoniae	k1148	19672	SAMEA2273862	PRJEB5065	GCA_900085825.1	5.77711	57.2	-	FLHG01	93	5868	5543	2016-05-19	2017-02-25
Klebsiella pneumoniae	k1670	19672	SAMEA2273730	PRJEB5065	GCA_900086385.1	5.6398	57.4	-	FLJK01	50	5611	5302	2016-05-19	2017-02-21
Klebsiella pneumoniae	VRCO0145	19672	SAMEA3304020	PRJEB8766	GCA_900171975.1	5.77528	56.8	-	FWGF01	59	5702	5367	2017-03-29	2017-04-03
Klebsiella pneumoniae	VRCO0021	19672	SAMEA3303997	PRJEB8766	GCA_900171985.1	5.5774	57.3	-	FWGT01	59	5528	5228	2017-03-29	2017-04-03
Klebsiella pneumoniae	VRCO0019	19672	SAMEA3303995	PRJEB8766	GCA_900171785.1	5.69215	57.2	-	FWHD01	55	5670	5362	2017-03-29	2017-04-10
Klebsiella pneumoniae	VRCO0244	19672	SAMEA4362604	PRJEB18814	GCA_900173285.1	5.59069	57.4	-	FWLD01	28	5572	5334	2017-03-29	2017-04-03
Klebsiella pneumoniae	VRCO0246	19672	SAMEA4362605	PRJEB18814	GCA_900173315.1	5.59074	57.4	-	FWLG01	31	5573	5339	2017-03-29	2017-04-03
Klebsiella pneumoniae	VRCO0297	19672	SAMEA4362612	PRJEB18814	GCA_900173385.1	5.75584	57.1	-	FWLK01	51	5762	5417	2017-03-29	2017-04-03
Klebsiella pneumoniae	VRCO0299	19672	SAMEA4362631	PRJEB18814	GCA_900173565.1	5.75424	57.1	-	FWMH01	53	5760	5417	2017-03-29	2017-04-03
Klebsiella pneumoniae	VRCO0375	19672	SAMEA4362646	PRJEB18814	GCA_900173705.1	5.79837	57.1	-	FWMT01	65	5908	5533	2017-03-29	2017-04-03
Klebsiella pneumoniae	VRCO0376	19672	SAMEA4362647	PRJEB18814	GCA_900173715.1	5.83377	57.1	-	FWMV01	82	5943	5563	2017-03-29	2017-04-03
Klebsiella pneumoniae	VRCO0486	19672	SAMEA4362678	PRJEB18814	GCA_900174035.1	5.6647	57.2	-	FWOA01	57	5699	5377	2017-03-29	2017-04-03
Klebsiella pneumoniae	VRCO0179	19672	SAMEA4362691	PRJEB18814	GCA_900174115.1	5.82245	57.1	-	FWOH01	51	5825	5519	2017-03-29	2017-04-03
Klebsiella pneumoniae	VRCO0242	19672	SAMEA4362693	PRJEB18814	GCA_900174175.1	5.5847	57.4	-	FWOP01	27	5565	5333	2017-03-29	2017-04-03
Klebsiella pneumoniae	VRCO0243	19672	SAMEA4362694	PRJEB18814	GCA_900174165.1	5.58373	57.4	-	FWOX01	29	5564	5327	2017-03-29	2017-04-03
Klebsiella pneumoniae	VRCO0296	19672	SAMEA4362712	PRJEB18814	GCA_900174345.1	5.754	57.1	-	FWPE01	55	5777	5410	2017-03-29	2017-04-03
Klebsiella pneumoniae	VRCO0298	19672	SAMEA4362713	PRJEB18814	GCA_900174355.1	5.75732	57.1	-	FWPH01	54	5769	5418	2017-03-29	2017-04-03
Klebsiella pneumoniae	VRCO0300	19672	SAMEA4362714	PRJEB18814	GCA_900174375.1	5.75389	57.1	-	FWPI01	60	5776	5406	2017-03-29	2017-04-03
Klebsiella pneumoniae	VRCO0037	19672	SAMEA3531570	PRJEB8766	GCA_900175105.1	5.45371	57.4	-	FWWJ01	22	5431	5179	2017-04-05	2017-04-17
Klebsiella pneumoniae subsp. pneumoniae KP5-1	KP5-1	19673	SAMN02746181	PRJNA168515	GCA_000714635.1	5.55147	57.27	chromosome:CP008700.1	-	-	5198	4918	2014-06-27	2014-09-25
Klebsiella pneumoniae 342	342	19672	SAMN02603449	PRJNA28471	GCA_000019565.1	5.92026	56.88	chromosome:NC_011283.1/CP000964.1	-	-	5937	5626	2008-09-24	2008-09-24
Klebsiella pneumoniae	YH43	19672	SAMD00039249	PRJDB4172	GCA_001548315.1	5.52032	57.3	chromosome Unknown:NZ_AP014950.1/AP014950.1	-	-	5447	5194	2015-09-15	2017-02-21
Klebsiella pneumoniae	KPN1481	19672	SAMN06438458	PRJNA376414	GCA_002156765.1	6.10613	56.74	chromosome:NZ_CP020847.1/CP020847.1	-	-	6162	5720	2017-05-23	2017-05-25
Klebsiella pneumoniae	223/14	19672	SAMN03097736	PRJNA257163	GCA_000786375.2	6.16107	57	-	JRTV01	12	6266	5903	2014-11-23	2017-02-21
Klebsiella pneumoniae	B1	19672	SAMN03145043	PRJNA265012	GCA_001006575.1	5.4842	57.3	-	JSWX01	90	5450	5206	2015-05-14	2017-02-21
Klebsiella pneumoniae	CH4	19672	SAMN03145048	PRJNA265017	GCA_001006625.1	5.48089	57.3	-	JSXA01	95	5460	5219	2015-05-14	2017-02-21
Klebsiella pneumoniae	CICC10011	19672	SAMN03488455	PRJNA281446	GCA_000986855.1	5.66622	57.2	-	LBCM01	58	5612	5422	2015-05-01	2017-02-21
Klebsiella pneumoniae	MGH114	19672	SAMN03280403	PRJNA271899	GCA_001033825.1	6.02335	57	-	LFAP01	23	6041	5691	2015-06-19	2017-02-21
Klebsiella pneumoniae	BIDMC90	19672	SAMN03280416	PRJNA271899	GCA_001034065.1	6.47836	56.2	-	LFBC01	12	6258	6153	2015-06-19	2016-12-12
Klebsiella pneumoniae	50878013	19672	SAMN04158326	PRJNA295003	GCA_001463685.1	5.82633	57	-	LNIR01	108	5820	5524	2015-12-09	2017-02-21
Klebsiella pneumoniae	GPKP	19672	SAMN04437103	PRJNA309602	GCA_001549975.1	5.57837	57.3	-	LROX01	60	5529	5289	2016-02-05	2017-02-21
Klebsiella pneumoniae ATCC BAA-1705	ATCC BAA-1705	19672	SAMN02471470	PRJNA184937	GCA_000349265.2	5.65755	57.1	-	AOGQ01	168	5783	5556	2013-03-26	2017-02-21
Klebsiella aerogenes KCTC 2190	KCTC 2190	55467	SAMN02603581	PRJNA66537	GCA_000215745.1	5.28035	54.8	chromosome:NC_015663.1/CP002824.1	-	-	5021	4912	2011-06-03	2016-08-28
Klebsiella quasipneumoniae	ATCC 700603	19672	SAMN04382091	PRJNA307517	GCA_001596075.2	5.51386	57.76	chromosome:NZ_CP014696.2/CP014696.2 plasmid pKQPS1:NZ_CP014697.2/CP014697.2 plasmid pKQPS2:NZ_CP014698.2/CP014698.2	-	-	5530	5226	2016-03-22	2017-02-21
Klebsiella pneumoniae	CAV1042	19672	SAMN03024576	PRJNA246471	GCA_001908515.1	5.75226	56.81	chromosome:NZ_CP018671.1/CP018671.1 plasmid pCAV1042-183:NZ_CP018670.1/CP018670.1 plasmid pCAV1042-2781:NZ_CP018665.1/CP018665.1 plasmid pCAV1042-3223:NZ_CP018666.1/CP018666.1 plasmid pCAV1042-5566:NZ_CP018667.1/CP018667.1 plasmid pKPC_CAV1042-44:NZ_CP018668.1/CP018668.1 plasmid pKPC_CAV1042-89:NZ_CP018669.1/CP018669.1	-	-	5810	5500	2016-12-19	2017-02-22
Klebsiella pneumoniae subsp. pneumoniae HS11286	HS11286	19672	SAMN02602959	PRJNA78789	GCA_000240185.2	5.68232	57.14	chromosome:NC_016845.1/CP003200.1 plasmid pKPHS1:NC_016838.1/CP003223.1 plasmid pKPHS2:NC_016846.1/CP003224.1 plasmid pKPHS3:NC_016839.1/CP003225.1 plasmid pKPHS4:NC_016840.1/CP003226.1 plasmid pKPHS5:NC_016847.1/CP003227.1 plasmid pKPHS6:NC_016841.1/CP003228.1	-	-	5867	5779	2011-12-21	2017-03-22
Klebsiella oxytoca NBRC 105695	NBRC 105695	50789	SAMD00046899	PRJDB270	GCA_001598695.1	5.7931	55.1	-	BCZK01	43	5507	5300	2016-03-11	2017-02-21
Kluyvera georgiana ATCC 51603	ATCC 51603	22643	SAMN04875430	PRJNA210915	GCA_001654985.1	5.06898	54.5	-	LXEU01	163	4954	4667	2016-06-02	2017-04-17
Klebsiella michiganensis KCTC 1686	KCTC 1686	50789	SAMN02603580	PRJNA65523	GCA_000240325.1	5.97411	56	chromosome:NC_016612.1/CP003218.1	-	-	5708	5441	2011-12-29	2017-03-22
Klebsiella grimontii	06D021	50789	SAMEA104188450	PRJEB21765	GCA_900200035.1	6.16888	55.4	-	FZTC01	54	6061	5781	2017-09-12	2018-03-21
Klebsiella pneumoniae ATCC BAA-2146	ATCC BAA-2146	19672	SAMN02471909	PRJNA183348	GCA_000349285.2	5.67498	57	-	AOCV01	108	5863	5594	2013-03-26	2018-07-19
Klebsiella quasivariicola	KPN1705	19672	SAMN06438648	PRJNA376414	GCA_002269255.1	5.94671	56.62	chromosome:NZ_CP022823.1/CP022823.1 plasmid pKPN1705-1:NZ_CP022824.1/CP022824.1 plasmid pKPN1705-2:NZ_CP022825.1/CP022825.1 plasmid pKPN1705-3:NZ_CP022826.1/CP022826.1	-	-	6069	5701	2017-08-24	2017-08-27

## Sheet: ANIb values from JSpecies
#ANIb and aligned percentage
	GCF_001596075.2_KQ_ref.fa	GCF_001548315.1.fsa	FLLH01.fsa	WUSM_KV_53.fsa	WUSM_KV_15.fsa	Klebsiella variicola At-22	Klebsiella pneumoniae ATCC BAA-1705
GCF_001596075.2_KQ_ref.fa	*	92.65 [85.80]	92.81 [85.42]	93.10 [86.88]	93.08 [88.66]	93.11 [86.59]	93.38 [85.87]
GCF_001548315.1.fsa	92.67 [85.16]	*	98.06 [92.13]	96.63 [91.35]	96.67 [91.44]	96.65 [90.34]	93.46 [82.84]
FLLH01.fsa	92.72 [85.08]	97.98 [92.04]	*	96.61 [90.86]	96.68 [91.00]	96.71 [90.03]	93.59 [83.49]
WUSM_KV_53.fsa	93.12 [83.95]	96.65 [88.48]	96.71 [88.53]	*	98.62 [90.86]	98.76 [89.20]	93.98 [82.95]
WUSM_KV_15.fsa	92.82 [78.67]	96.39 [80.90]	96.47 [81.24]	98.31 [83.25]	*	98.41 [81.13]	93.73 [78.11]
Klebsiella variicola At-22	93.19 [87.06]	96.73 [91.24]	96.87 [91.02]	98.94 [92.30]	98.87 [92.04]	*	94.01 [85.31]
Klebsiella pneumoniae ATCC BAA-1705	93.36 [83.10]	93.42 [80.45]	93.59 [81.62]	93.95 [83.61]	94.00 [85.93]	93.93 [82.00]	*
