# Supplementary material for: Population Structure, Antibiotic Resistance, and Uropathogenicity of Klebsiella variicola
Source: mBio. 2018 Dec 18;9(6):e02481-18. doi: 10.1128/mBio.02481-18 (PMC6299229; doi:10.1128/mBio.02481-18)
Supplement: TABLE S2 [file mbo006184237st2.xlsx]

## Sheet: Supplementary Figure 1
ID Genome standard; DNA; PRO; 1234 BP.
XX
FH Key Location/Qualifiers
FH
FT feature 1..201
FT /label=aaeX
FT /locus_tag=aaeX
FT feature 202..1158
FT /label=accA
FT /locus_tag=accA
FT feature 1159..2505
FT /label=accC
FT /locus_tag=accC
FT feature 2506..3486
FT /label=accD
FT /locus_tag=accD
FT feature 3487..4803
FT /label=aceA
FT /locus_tag=aceA
FT feature 4804..6402
FT /label=aceB
FT /locus_tag=aceB
FT feature 6403..9063
FT /label=aceE
FT /locus_tag=aceE
FT feature 9064..10989
FT /label=aceF
FT /locus_tag=aceF
FT feature 10990..12189
FT /label=ackA
FT /locus_tag=ackA
FT feature 12190..14784
FT /label=acnB
FT /locus_tag=acnB
FT feature 14785..15168
FT /label=acpP
FT /locus_tag=acpP
FT feature 15169..15546
FT /label=acpS
FT /locus_tag=acpS
FT feature 15547..18657
FT /label=acrB_1
FT /locus_tag=acrB_1
FT feature 18658..21801
FT /label=acrB_2
FT /locus_tag=acrB_2
FT feature 21802..22011
FT /label=acrZ
FT /locus_tag=acrZ
FT feature 22012..23967
FT /label=acs
FT /locus_tag=acs
FT feature 23968..25620
FT /label=actP
FT /locus_tag=actP
FT feature 25621..26955
FT /label=adeP
FT /locus_tag=adeP
FT feature 26956..28296
FT /label=adeQ
FT /locus_tag=adeQ
FT feature 28297..29442
FT /label=adhB
FT /locus_tag=adhB
FT feature 29443..32121
FT /label=adhE_1
FT /locus_tag=adhE_1
FT feature 32122..33129
FT /label=adhP
FT /locus_tag=adhP
FT feature 33130..33771
FT /label=adk
FT /locus_tag=adk
FT feature 33772..35091
FT /label=aglB
FT /locus_tag=aglB
FT feature 35092..35652
FT /label=ahpC
FT /locus_tag=ahpC
FT feature 35653..37215
FT /label=ahpF
FT /locus_tag=ahpF
FT feature 37216..38430
FT /label=alaA
FT /locus_tag=alaA
FT feature 38431..39666
FT /label=alaC
FT /locus_tag=alaC
FT feature 39667..42291
FT /label=alaS
FT /locus_tag=alaS
FT feature 42292..43368
FT /label=alr
FT /locus_tag=alr
FT feature 43369..44337
FT /label=alx
FT /locus_tag=alx
FT feature 44338..45210
FT /label=amiA
FT /locus_tag=amiA
FT feature 45211..46536
FT /label=amiC_2
FT /locus_tag=amiC_2
FT feature 46537..47826
FT /label=amtB
FT /locus_tag=amtB
FT feature 47827..48843
FT /label=ansA
FT /locus_tag=ansA
FT feature 48844..50388
FT /label=ansP2
FT /locus_tag=ansP2
FT feature 50389..51495
FT /label=apbC
FT /locus_tag=apbC
FT feature 51496..52896
FT /label=appC
FT /locus_tag=appC
FT feature 52897..53445
FT /label=apt
FT /locus_tag=apt
FT feature 53446..54138
FT /label=aqpZ
FT /locus_tag=aqpZ
FT feature 54139..55638
FT /label=araA
FT /locus_tag=araA
FT feature 55639..56481
FT /label=araC_2
FT /locus_tag=araC_2
FT feature 56482..57252
FT /label=araD
FT /locus_tag=araD
FT feature 57253..58845
FT /label=araE
FT /locus_tag=araE
FT feature 58846..59922
FT /label=araF
FT /locus_tag=araF
FT feature 59923..60636
FT /label=arcA
FT /locus_tag=arcA
FT feature 60637..61965
FT /label=argA
FT /locus_tag=argA
FT feature 61966..62739
FT /label=argB
FT /locus_tag=argB
FT feature 62740..63741
FT /label=argC
FT /locus_tag=argC
FT feature 63742..64890
FT /label=argE_2
FT /locus_tag=argE_2
FT feature 64891..66231
FT /label=argG
FT /locus_tag=argG
FT feature 66232..67602
FT /label=argH
FT /locus_tag=argH
FT feature 67603..68604
FT /label=argI
FT /locus_tag=argI
FT feature 68605..69243
FT /label=argO
FT /locus_tag=argO
FT feature 69244..70134
FT /label=argP
FT /locus_tag=argP
FT feature 70135..70602
FT /label=argR
FT /locus_tag=argR
FT feature 70603..72333
FT /label=argS
FT /locus_tag=argS
FT feature 72334..73314
FT /label=arnC
FT /locus_tag=arnC
FT feature 73315..74595
FT /label=aroA
FT /locus_tag=aroA
FT feature 74596..75687
FT /label=aroB
FT /locus_tag=aroB
FT feature 75688..76773
FT /label=aroC
FT /locus_tag=aroC
FT feature 76774..77841
FT /label=aroF
FT /locus_tag=aroF
FT feature 77842..78921
FT /label=aroG
FT /locus_tag=aroG
FT feature 78922..79440
FT /label=aroK_2
FT /locus_tag=aroK_2
FT feature 79441..80808
FT /label=aroP
FT /locus_tag=aroP
FT feature 80809..81558
FT /label=artI
FT /locus_tag=artI
FT feature 81559..82287
FT /label=artJ_1
FT /locus_tag=artJ_1
FT feature 82288..82956
FT /label=artM_1
FT /locus_tag=artM_1
FT feature 82957..83706
FT /label=artM_2
FT /locus_tag=artM_2
FT feature 83707..84498
FT /label=artP
FT /locus_tag=artP
FT feature 84499..85212
FT /label=artQ_1
FT /locus_tag=artQ_1
FT feature 85213..86226
FT /label=ascG_2
FT /locus_tag=ascG_2
FT feature 86227..87330
FT /label=asd
FT /locus_tag=asd
FT feature 87331..88320
FT /label=asnA
FT /locus_tag=asnA
FT feature 88321..89982
FT /label=asnB
FT /locus_tag=asnB
FT feature 89983..90438
FT /label=asnC
FT /locus_tag=asnC
FT feature 90439..91836
FT /label=asnS
FT /locus_tag=asnS
FT feature 91837..93270
FT /label=aspA
FT /locus_tag=aspA
FT feature 93271..94458
FT /label=aspC
FT /locus_tag=aspC
FT feature 94459..96243
FT /label=aspS
FT /locus_tag=aspS
FT feature 96244..97902
FT /label=aspT_1
FT /locus_tag=aspT_1
FT feature 97903..99441
FT /label=atpA
FT /locus_tag=atpA
FT feature 99442..100254
FT /label=atpB
FT /locus_tag=atpB
FT feature 100255..100671
FT /label=atpC
FT /locus_tag=atpC
FT feature 100672..102051
FT /label=atpD
FT /locus_tag=atpD
FT feature 102052..102291
FT /label=atpE
FT /locus_tag=atpE
FT feature 102292..102780
FT /label=atpF
FT /locus_tag=atpF
FT feature 102781..103641
FT /label=atpG
FT /locus_tag=atpG
FT feature 103642..104172
FT /label=atpH
FT /locus_tag=atpH
FT feature 104173..104775
FT /label=azoR_1
FT /locus_tag=azoR_1
FT feature 104776..105495
FT /label=baeR
FT /locus_tag=baeR
FT feature 105496..107967
FT /label=bamA_1
FT /locus_tag=bamA_1
FT feature 107968..108750
FT /label=bamD
FT /locus_tag=bamD
FT feature 108751..109089
FT /label=bamE
FT /locus_tag=bamE
FT feature 109090..109557
FT /label=bcp
FT /locus_tag=bcp
FT feature 109558..110031
FT /label=bfr
FT /locus_tag=bfr
FT feature 110032..111462
FT /label=bglA_2
FT /locus_tag=bglA_2
FT feature 111463..112854
FT /label=bglB
FT /locus_tag=bglB
FT feature 112855..114315
FT /label=bglF_2
FT /locus_tag=bglF_2
FT feature 114316..115146
FT /label=bglG
FT /locus_tag=bglG
FT feature 115147..116568
FT /label=bglH_1
FT /locus_tag=bglH_1
FT feature 116569..117606
FT /label=bioB
FT /locus_tag=bioB
FT feature 117607..117918
FT /label=bolA
FT /locus_tag=bolA
FT feature 117919..119319
FT /label=brnQ
FT /locus_tag=brnQ
FT feature 119320..119571
FT /label=bssS
FT /locus_tag=bssS
FT feature 119572..121722
FT /label=cadA
FT /locus_tag=cadA
FT feature 121723..123072
FT /label=cadB
FT /locus_tag=cadB
FT feature 123073..123732
FT /label=can
FT /locus_tag=can
FT feature 123733..124878
FT /label=carA
FT /locus_tag=carA
FT feature 124879..128100
FT /label=carB
FT /locus_tag=carB
FT feature 128101..129072
FT /label=cbl_1
FT /locus_tag=cbl_1
FT feature 129073..130281
FT /label=cdaR
FT /locus_tag=cdaR
FT feature 130282..130584
FT /label=celA_2
FT /locus_tag=celA_2
FT feature 130585..131454
FT /label=cfxP
FT /locus_tag=cfxP
FT feature 131455..132552
FT /label=chaA
FT /locus_tag=chaA
FT feature 132553..133896
FT /label=chbF
FT /locus_tag=chbF
FT feature 133897..135306
FT /label=chiP
FT /locus_tag=chiP
FT feature 135307..135870
FT /label=chrR
FT /locus_tag=chrR
FT feature 135871..136737
FT /label=citE
FT /locus_tag=citE
FT feature 136738..138261
FT /label=citF
FT /locus_tag=citF
FT feature 138262..139599
FT /label=citS
FT /locus_tag=citS
FT feature 139600..141879
FT /label=clpA
FT /locus_tag=clpA
FT feature 141880..144450
FT /label=clpB_2
FT /locus_tag=clpB_2
FT feature 144451..145071
FT /label=clpP
FT /locus_tag=clpP
FT feature 145072..145389
FT /label=clpS
FT /locus_tag=clpS
FT feature 145390..146661
FT /label=clpX
FT /locus_tag=clpX
FT feature 146662..148119
FT /label=clsA
FT /locus_tag=clsA
FT feature 148120..148800
FT /label=cmk
FT /locus_tag=cmk
FT feature 148801..149586
FT /label=cmpC
FT /locus_tag=cmpC
FT feature 149587..150534
FT /label=coaA
FT /locus_tag=coaA
FT feature 150535..151482
FT /label=corA
FT /locus_tag=corA
FT feature 151483..152427
FT /label=corC_2
FT /locus_tag=corC_2
FT feature 152428..153777
FT /label=corC_4
FT /locus_tag=corC_4
FT feature 153778..155718
FT /label=cpdB
FT /locus_tag=cpdB
FT feature 155719..157089
FT /label=cpxA
FT /locus_tag=cpxA
FT feature 157090..157785
FT /label=cpxR
FT /locus_tag=cpxR
FT feature 157786..158787
FT /label=cra_1
FT /locus_tag=cra_1
FT feature 158788..159417
FT /label=crp
FT /locus_tag=crp
FT feature 159418..159924
FT /label=crr
FT /locus_tag=crr
FT feature 159925..160134
FT /label=cspA
FT /locus_tag=cspA
FT feature 160135..160341
FT /label=cspC
FT /locus_tag=cspC
FT feature 160342..160569
FT /label=cspD
FT /locus_tag=cspD
FT feature 160570..160776
FT /label=cspE
FT /locus_tag=cspE
FT feature 160777..160959
FT /label=csrA
FT /locus_tag=csrA
FT feature 160960..163101
FT /label=cstA
FT /locus_tag=cstA
FT feature 163102..163422
FT /label=cutA
FT /locus_tag=cutA
FT feature 163423..165852
FT /label=cutC_3
FT /locus_tag=cutC_3
FT feature 165853..167583
FT /label=cvrA
FT /locus_tag=cvrA
FT feature 167584..170232
FT /label=cyaA
FT /locus_tag=cyaA
FT feature 170233..170550
FT /label=cyaY
FT /locus_tag=cyaY
FT feature 170551..170934
FT /label=cybC
FT /locus_tag=cybC
FT feature 170935..172338
FT /label=cycA_2
FT /locus_tag=cycA_2
FT feature 172339..173904
FT /label=cydA_2
FT /locus_tag=cydA_2
FT feature 173905..175041
FT /label=cydB_3
FT /locus_tag=cydB_3
FT feature 175042..175674
FT /label=cynT
FT /locus_tag=cynT
FT feature 175675..176619
FT /label=cyoA
FT /locus_tag=cyoA
FT feature 176620..178608
FT /label=cyoB
FT /locus_tag=cyoB
FT feature 178609..179217
FT /label=cyoC
FT /locus_tag=cyoC
FT feature 179218..179544
FT /label=cyoD
FT /locus_tag=cyoD
FT feature 179545..180429
FT /label=cyoE
FT /locus_tag=cyoE
FT feature 180430..181521
FT /label=cysA_2
FT /locus_tag=cysA_2
FT feature 181522..182493
FT /label=cysB
FT /locus_tag=cysB
FT feature 182494..183096
FT /label=cysC
FT /locus_tag=cysC
FT feature 183097..184002
FT /label=cysD
FT /locus_tag=cysD
FT feature 184003..184821
FT /label=cysE_1
FT /locus_tag=cysE_1
FT feature 184822..185553
FT /label=cysH_2
FT /locus_tag=cysH_2
FT feature 185554..187263
FT /label=cysI
FT /locus_tag=cysI
FT feature 187264..189066
FT /label=cysJ_2
FT /locus_tag=cysJ_2
FT feature 189067..190035
FT /label=cysK
FT /locus_tag=cysK
FT feature 190036..191064
FT /label=cysM
FT /locus_tag=cysM
FT feature 191065..192078
FT /label=cysP
FT /locus_tag=cysP
FT feature 192079..193461
FT /label=cysS
FT /locus_tag=cysS
FT feature 193462..194292
FT /label=cysT
FT /locus_tag=cysT
FT feature 194293..195165
FT /label=cysW_4
FT /locus_tag=cysW_4
FT feature 195166..196191
FT /label=cytR_2
FT /locus_tag=cytR_2
FT feature 196192..197460
FT /label=dacA
FT /locus_tag=dacA
FT feature 197461..198891
FT /label=dacB
FT /locus_tag=dacB
FT feature 198892..200100
FT /label=dacC
FT /locus_tag=dacC
FT feature 200101..200976
FT /label=dapA_1
FT /locus_tag=dapA_1
FT feature 200977..201795
FT /label=dapB
FT /locus_tag=dapB
FT feature 201796..202617
FT /label=dapD
FT /locus_tag=dapD
FT feature 202618..203742
FT /label=dapE
FT /locus_tag=dapE
FT feature 203743..204564
FT /label=dapF_2
FT /locus_tag=dapF_2
FT feature 204565..205158
FT /label=dapH
FT /locus_tag=dapH
FT feature 205159..206538
FT /label=dat
FT /locus_tag=dat
FT feature 206539..208209
FT /label=dauA_1
FT /locus_tag=dauA_1
FT feature 208210..208929
FT /label=dauR
FT /locus_tag=dauR
FT feature 208930..209508
FT /label=dcd
FT /locus_tag=dcd
FT feature 209509..210792
FT /label=dctA_1
FT /locus_tag=dctA_1
FT feature 210793..212091
FT /label=dcuA
FT /locus_tag=dcuA
FT feature 212092..213462
FT /label=dcuD
FT /locus_tag=dcuD
FT feature 213463..214446
FT /label=dcyD
FT /locus_tag=dcyD
FT feature 214447..216471
FT /label=deaD
FT /locus_tag=deaD
FT feature 216472..216927
FT /label=decR
FT /locus_tag=decR
FT feature 216928..217434
FT /label=def
FT /locus_tag=def
FT feature 217435..218895
FT /label=degP
FT /locus_tag=degP
FT feature 218896..220227
FT /label=deoA
FT /locus_tag=deoA
FT feature 220228..221448
FT /label=deoB
FT /locus_tag=deoB
FT feature 221449..222225
FT /label=deoC
FT /locus_tag=deoC
FT feature 222226..222945
FT /label=deoD
FT /locus_tag=deoD
FT feature 222946..224421
FT /label=der
FT /locus_tag=der
FT feature 224422..224889
FT /label=dgkA
FT /locus_tag=dgkA
FT feature 224890..225477
FT /label=diaA
FT /locus_tag=diaA
FT feature 225478..226563
FT /label=dinB
FT /locus_tag=dinB
FT feature 226564..228729
FT /label=dinG_1
FT /locus_tag=dinG_1
FT feature 228730..230637
FT /label=dinG_2
FT /locus_tag=dinG_2
FT feature 230638..231438
FT /label=dkgB_2
FT /locus_tag=dkgB_2
FT feature 231439..231891
FT /label=dksA
FT /locus_tag=dksA
FT feature 231892..233637
FT /label=dld
FT /locus_tag=dld
FT feature 233638..234564
FT /label=dmlR_3
FT /locus_tag=dmlR_3
FT feature 234565..235467
FT /label=dmlR_8
FT /locus_tag=dmlR_8
FT feature 235468..236082
FT /label=dmsB_1
FT /locus_tag=dmsB_1
FT feature 236083..236697
FT /label=dmsB_2
FT /locus_tag=dmsB_2
FT feature 236698..238164
FT /label=dnaA
FT /locus_tag=dnaA
FT feature 238165..239577
FT /label=dnaB
FT /locus_tag=dnaB
FT feature 239578..240318
FT /label=dnaC
FT /locus_tag=dnaC
FT feature 240319..243798
FT /label=dnaE
FT /locus_tag=dnaE
FT feature 243799..244941
FT /label=dnaJ
FT /locus_tag=dnaJ
FT feature 244942..246861
FT /label=dnaK_2
FT /locus_tag=dnaK_2
FT feature 246862..247959
FT /label=dnaN
FT /locus_tag=dnaN
FT feature 247960..248697
FT /label=dnaQ
FT /locus_tag=dnaQ
FT feature 248698..249987
FT /label=dpp5
FT /locus_tag=dpp5
FT feature 249988..251004
FT /label=dppB_1
FT /locus_tag=dppB_1
FT feature 251005..251904
FT /label=dppC
FT /locus_tag=dppC
FT feature 251905..252828
FT /label=drrA
FT /locus_tag=drrA
FT feature 252829..253449
FT /label=dsbA
FT /locus_tag=dsbA
FT feature 253450..253641
FT /label=dsrB
FT /locus_tag=dsrB
FT feature 253642..254076
FT /label=dtd
FT /locus_tag=dtd
FT feature 254077..255639
FT /label=dtpT
FT /locus_tag=dtpT
FT feature 255640..256602
FT /label=dus
FT /locus_tag=dus
FT feature 256603..257598
FT /label=dusA
FT /locus_tag=dusA
FT feature 257599..258054
FT /label=dut
FT /locus_tag=dut
FT feature 258055..259914
FT /label=dxs_1
FT /locus_tag=dxs_1
FT feature 259915..261894
FT /label=ecdB
FT /locus_tag=ecdB
FT feature 261895..262536
FT /label=eda
FT /locus_tag=eda
FT feature 262537..264345
FT /label=edd
FT /locus_tag=edd
FT feature 264346..265470
FT /label=efeO
FT /locus_tag=efeO
FT feature 265471..266034
FT /label=efp
FT /locus_tag=efp
FT feature 266035..267570
FT /label=emrB_2
FT /locus_tag=emrB_2
FT feature 267571..268653
FT /label=emrK_1
FT /locus_tag=emrK_1
FT feature 268654..269358
FT /label=endA
FT /locus_tag=endA
FT feature 269359..270006
FT /label=engB
FT /locus_tag=engB
FT feature 270007..271302
FT /label=eno
FT /locus_tag=eno
FT feature 271303..272055
FT /label=entA
FT /locus_tag=entA
FT feature 272056..272907
FT /label=entB
FT /locus_tag=entB
FT feature 272908..274266
FT /label=envZ_2
FT /locus_tag=envZ_2
FT feature 274267..275292
FT /label=epd
FT /locus_tag=epd
FT feature 275293..276267
FT /label=epmA
FT /locus_tag=epmA
FT feature 276268..277170
FT /label=era
FT /locus_tag=era
FT feature 277171..277512
FT /label=erpA
FT /locus_tag=erpA
FT feature 277513..279378
FT /label=ettA_2
FT /locus_tag=ettA_2
FT feature 279379..280077
FT /label=exbB_2
FT /locus_tag=exbB_2
FT feature 280078..280500
FT /label=exbD_1
FT /locus_tag=exbD_1
FT feature 280501..280926
FT /label=exbD_2
FT /locus_tag=exbD_2
FT feature 280927..281814
FT /label=exsA
FT /locus_tag=exsA
FT feature 281815..283122
FT /label=exuT_2
FT /locus_tag=exuT_2
FT feature 283123..283638
FT /label=fabA
FT /locus_tag=fabA
FT feature 283639..284856
FT /label=fabB
FT /locus_tag=fabB
FT feature 284857..285783
FT /label=fabD_2
FT /locus_tag=fabD_2
FT feature 285784..287022
FT /label=fabF_2
FT /locus_tag=fabF_2
FT feature 287023..287754
FT /label=fabG_7
FT /locus_tag=fabG_7
FT feature 287755..288540
FT /label=fabI
FT /locus_tag=fabI
FT feature 288541..289173
FT /label=fabR
FT /locus_tag=fabR
FT feature 289174..289626
FT /label=fabZ
FT /locus_tag=fabZ
FT feature 289627..290787
FT /label=fadA
FT /locus_tag=fadA
FT feature 290788..292974
FT /label=fadB
FT /locus_tag=fadB
FT feature 292975..294690
FT /label=fadD
FT /locus_tag=fadD
FT feature 294691..297132
FT /label=fadE
FT /locus_tag=fadE
FT feature 297133..298440
FT /label=fadI
FT /locus_tag=fadI
FT feature 298441..299517
FT /label=fbaA_1
FT /locus_tag=fbaA_1
FT feature 299518..300567
FT /label=fbaB
FT /locus_tag=fbaB
FT feature 300568..301563
FT /label=fbp
FT /locus_tag=fbp
FT feature 301564..302490
FT /label=fdhE
FT /locus_tag=fdhE
FT feature 302491..302907
FT /label=fdhF_2
FT /locus_tag=fdhF_2
FT feature 302908..303492
FT /label=fdnG_1
FT /locus_tag=fdnG_1
FT feature 303493..305901
FT /label=fdnG_2
FT /locus_tag=fdnG_2
FT feature 305902..306789
FT /label=fdnH
FT /locus_tag=fdnH
FT feature 306790..307443
FT /label=fdnI
FT /locus_tag=fdnI
FT feature 307444..309855
FT /label=fdoG_2
FT /locus_tag=fdoG_2
FT feature 309856..310755
FT /label=fdoH
FT /locus_tag=fdoH
FT feature 310756..311388
FT /label=fdoI
FT /locus_tag=fdoI
FT feature 311389..311721
FT /label=fdx
FT /locus_tag=fdx
FT feature 311722..313233
FT /label=feaB
FT /locus_tag=feaB
FT feature 313234..313458
FT /label=feoA
FT /locus_tag=feoA
FT feature 313459..315774
FT /label=feoB
FT /locus_tag=feoB
FT feature 315775..316557
FT /label=fetB
FT /locus_tag=fetB
FT feature 316558..317922
FT /label=ffh
FT /locus_tag=ffh
FT feature 317923..318729
FT /label=fhuC_2
FT /locus_tag=fhuC_2
FT feature 318730..319629
FT /label=fieF_2
FT /locus_tag=fieF_2
FT feature 319630..319923
FT /label=fis
FT /locus_tag=fis
FT feature 319924..320541
FT /label=fklB
FT /locus_tag=fklB
FT feature 320542..321390
FT /label=fkpA_1
FT /locus_tag=fkpA_1
FT feature 321391..321837
FT /label=fkpB
FT /locus_tag=fkpB
FT feature 321838..322365
FT /label=fldA
FT /locus_tag=fldA
FT feature 322366..322884
FT /label=fldB
FT /locus_tag=fldB
FT feature 322885..324033
FT /label=fldC
FT /locus_tag=fldC
FT feature 324034..324849
FT /label=fliY_1
FT /locus_tag=fliY_1
FT feature 324850..325599
FT /label=fnr
FT /locus_tag=fnr
FT feature 325600..326454
FT /label=focA
FT /locus_tag=focA
FT feature 326455..326931
FT /label=folA
FT /locus_tag=folA
FT feature 326932..327795
FT /label=folD
FT /locus_tag=folD
FT feature 327796..328461
FT /label=folE
FT /locus_tag=folE
FT feature 328462..330249
FT /label=frdA
FT /locus_tag=frdA
FT feature 330250..330981
FT /label=frdB
FT /locus_tag=frdB
FT feature 330982..331374
FT /label=frdC
FT /locus_tag=frdC
FT feature 331375..331731
FT /label=frdD
FT /locus_tag=frdD
FT feature 331732..332430
FT /label=fre
FT /locus_tag=fre
FT feature 332431..333546
FT /label=frmA
FT /locus_tag=frmA
FT feature 333547..333819
FT /label=frmR
FT /locus_tag=frmR
FT feature 333820..334374
FT /label=frr
FT /locus_tag=frr
FT feature 334375..336075
FT /label=fruA_2
FT /locus_tag=fruA_2
FT feature 336076..337293
FT /label=fsr
FT /locus_tag=fsr
FT feature 337294..337788
FT /label=ftnA_1
FT /locus_tag=ftnA_1
FT feature 337789..339048
FT /label=ftsA_2
FT /locus_tag=ftsA_2
FT feature 339049..339363
FT /label=ftsB
FT /locus_tag=ftsB
FT feature 339364..340029
FT /label=ftsE
FT /locus_tag=ftsE
FT feature 340030..341976
FT /label=ftsH
FT /locus_tag=ftsH
FT feature 341977..343740
FT /label=ftsI_2
FT /locus_tag=ftsI_2
FT feature 343741..344103
FT /label=ftsL
FT /locus_tag=ftsL
FT feature 344104..345513
FT /label=ftsP
FT /locus_tag=ftsP
FT feature 345514..346797
FT /label=ftsW
FT /locus_tag=ftsW
FT feature 346798..347946
FT /label=ftsZ
FT /locus_tag=ftsZ
FT feature 347947..349599
FT /label=fumB
FT /locus_tag=fumB
FT feature 349600..350049
FT /label=fur
FT /locus_tag=fur
FT feature 350050..352161
FT /label=fusA_1
FT /locus_tag=fusA_1
FT feature 352162..353175
FT /label=galE
FT /locus_tag=galE
FT feature 353176..354321
FT /label=galK
FT /locus_tag=galK
FT feature 354322..355713
FT /label=galP
FT /locus_tag=galP
FT feature 355714..356760
FT /label=galT
FT /locus_tag=galT
FT feature 356761..357666
FT /label=galU
FT /locus_tag=galU
FT feature 357667..358659
FT /label=gapA
FT /locus_tag=gapA
FT feature 358660..360228
FT /label=garD
FT /locus_tag=garD
FT feature 360229..360996
FT /label=garL
FT /locus_tag=garL
FT feature 360997..361884
FT /label=garR
FT /locus_tag=garR
FT feature 361885..362805
FT /label=gbpR_1
FT /locus_tag=gbpR_1
FT feature 362806..365193
FT /label=gcd
FT /locus_tag=gcd
FT feature 365194..366108
FT /label=gcvA_1
FT /locus_tag=gcvA_1
FT feature 366109..366495
FT /label=gcvH
FT /locus_tag=gcvH
FT feature 366496..369366
FT /label=gcvP
FT /locus_tag=gcvP
FT feature 369367..369936
FT /label=gcvR
FT /locus_tag=gcvR
FT feature 369937..371277
FT /label=gdhA_2
FT /locus_tag=gdhA_2
FT feature 371278..373023
FT /label=ggt
FT /locus_tag=ggt
FT feature 373024..374370
FT /label=ghxP
FT /locus_tag=ghxP
FT feature 374371..375471
FT /label=gldA
FT /locus_tag=gldA
FT feature 375472..376902
FT /label=glgA
FT /locus_tag=glgA
FT feature 376903..379203
FT /label=glgB
FT /locus_tag=glgB
FT feature 379204..380496
FT /label=glgC
FT /locus_tag=glgC
FT feature 380497..381459
FT /label=glk
FT /locus_tag=glk
FT feature 381460..382794
FT /label=glmM
FT /locus_tag=glmM
FT feature 382795..384621
FT /label=glmS_1
FT /locus_tag=glmS_1
FT feature 384622..385992
FT /label=glmU
FT /locus_tag=glmU
FT feature 385993..387399
FT /label=glnA
FT /locus_tag=glnA
FT feature 387400..387735
FT /label=glnB
FT /locus_tag=glnB
FT feature 387736..390405
FT /label=glnD
FT /locus_tag=glnD
FT feature 390406..391293
FT /label=glnH_1
FT /locus_tag=glnH_1
FT feature 391294..392037
FT /label=glnH_2
FT /locus_tag=glnH_2
FT feature 392038..392373
FT /label=glnK
FT /locus_tag=glnK
FT feature 392374..393420
FT /label=glnL
FT /locus_tag=glnL
FT feature 393421..394077
FT /label=glnP_3
FT /locus_tag=glnP_3
FT feature 394078..394800
FT /label=glnQ_2
FT /locus_tag=glnQ_2
FT feature 394801..395520
FT /label=glnQ_8
FT /locus_tag=glnQ_8
FT feature 395521..397185
FT /label=glnS
FT /locus_tag=glnS
FT feature 397186..397590
FT /label=gloA
FT /locus_tag=gloA
FT feature 397591..398235
FT /label=gloC
FT /locus_tag=gloC
FT feature 398236..399084
FT /label=glpF
FT /locus_tag=glpF
FT feature 399085..400593
FT /label=glpK_1
FT /locus_tag=glpK_1
FT feature 400594..401349
FT /label=glpR_1
FT /locus_tag=glpR_1
FT feature 401350..402357
FT /label=glpX
FT /locus_tag=glpX
FT feature 402358..403692
FT /label=glrR
FT /locus_tag=glrR
FT feature 403693..404973
FT /label=gltA_1
FT /locus_tag=gltA_1
FT feature 404974..409431
FT /label=gltB
FT /locus_tag=gltB
FT feature 409432..410847
FT /label=gltD_1
FT /locus_tag=gltD_1
FT feature 410848..411756
FT /label=gltI
FT /locus_tag=gltI
FT feature 411757..412428
FT /label=gltK_1
FT /locus_tag=gltK_1
FT feature 412429..413166
FT /label=gltK_2
FT /locus_tag=gltK_2
FT feature 413167..414480
FT /label=gltP
FT /locus_tag=gltP
FT feature 414481..415680
FT /label=gltS
FT /locus_tag=gltS
FT feature 415681..417096
FT /label=gltX
FT /locus_tag=gltX
FT feature 417097..417855
FT /label=glvR_2
FT /locus_tag=glvR_2
FT feature 417856..419106
FT /label=glyA1
FT /locus_tag=glyA1
FT feature 419107..420015
FT /label=glyQ
FT /locus_tag=glyQ
FT feature 420016..422082
FT /label=glyS
FT /locus_tag=glyS
FT feature 422083..422661
FT /label=gmhA
FT /locus_tag=gmhA
FT feature 422662..423276
FT /label=gmhB
FT /locus_tag=gmhB
FT feature 423277..424008
FT /label=gmk
FT /locus_tag=gmk
FT feature 424009..425412
FT /label=gnd
FT /locus_tag=gnd
FT feature 425413..425943
FT /label=gntK
FT /locus_tag=gntK
FT feature 425944..426987
FT /label=gntR_1
FT /locus_tag=gntR_1
FT feature 426988..428301
FT /label=gntT
FT /locus_tag=gntT
FT feature 428302..429639
FT /label=gntU
FT /locus_tag=gntU
FT feature 429640..430989
FT /label=gor
FT /locus_tag=gor
FT feature 430990..431739
FT /label=gpmA
FT /locus_tag=gpmA
FT feature 431740..433284
FT /label=gpmI
FT /locus_tag=gpmI
FT feature 433285..434301
FT /label=gpsA
FT /locus_tag=gpsA
FT feature 434302..434757
FT /label=gpt
FT /locus_tag=gpt
FT feature 434758..435138
FT /label=grcA
FT /locus_tag=grcA
FT feature 435139..435612
FT /label=greA
FT /locus_tag=greA
FT feature 435613..436218
FT /label=greB
FT /locus_tag=greB
FT feature 436219..437862
FT /label=groL
FT /locus_tag=groL
FT feature 437863..438153
FT /label=groS
FT /locus_tag=groS
FT misc_feature 438154..438891
FT /label=group_1003
FT /locus_tag=group_1003
FT misc_feature 438892..439152
FT /label=group_1015
FT /locus_tag=group_1015
FT misc_feature 439153..439959
FT /label=group_1033
FT /locus_tag=group_1033
FT misc_feature 439960..440175
FT /label=group_1053
FT /locus_tag=group_1053
FT misc_feature 440176..440397
FT /label=group_1107
FT /locus_tag=group_1107
FT misc_feature 440398..441135
FT /label=group_1176
FT /locus_tag=group_1176
FT misc_feature 441136..441801
FT /label=group_1187
FT /locus_tag=group_1187
FT misc_feature 441802..445740
FT /label=group_1226
FT /locus_tag=group_1226
FT misc_feature 445741..447135
FT /label=group_1243
FT /locus_tag=group_1243
FT misc_feature 447136..447366
FT /label=group_1311
FT /locus_tag=group_1311
FT misc_feature 447367..447636
FT /label=group_1312
FT /locus_tag=group_1312
FT misc_feature 447637..448347
FT /label=group_1324
FT /locus_tag=group_1324
FT misc_feature 448348..448554
FT /label=group_134
FT /locus_tag=group_134
FT misc_feature 448555..449211
FT /label=group_135
FT /locus_tag=group_135
FT misc_feature 449212..449568
FT /label=group_1356
FT /locus_tag=group_1356
FT misc_feature 449569..449928
FT /label=group_1358
FT /locus_tag=group_1358
FT misc_feature 449929..450066
FT /label=group_139
FT /locus_tag=group_139
FT misc_feature 450067..450537
FT /label=group_1456
FT /locus_tag=group_1456
FT misc_feature 450538..450807
FT /label=group_1520
FT /locus_tag=group_1520
FT misc_feature 450808..451794
FT /label=group_1559
FT /locus_tag=group_1559
FT misc_feature 451795..452061
FT /label=group_1565
FT /locus_tag=group_1565
FT misc_feature 452062..453681
FT /label=group_1582
FT /locus_tag=group_1582
FT misc_feature 453682..454572
FT /label=group_1596
FT /locus_tag=group_1596
FT misc_feature 454573..456867
FT /label=group_1600
FT /locus_tag=group_1600
FT misc_feature 456868..457407
FT /label=group_1639
FT /locus_tag=group_1639
FT misc_feature 457408..457998
FT /label=group_164
FT /locus_tag=group_164
FT misc_feature 457999..458421
FT /label=group_1671
FT /locus_tag=group_1671
FT misc_feature 458422..459009
FT /label=group_1705
FT /locus_tag=group_1705
FT misc_feature 459010..459633
FT /label=group_1803
FT /locus_tag=group_1803
FT misc_feature 459634..460269
FT /label=group_1821
FT /locus_tag=group_1821
FT misc_feature 460270..461247
FT /label=group_1823
FT /locus_tag=group_1823
FT misc_feature 461248..462777
FT /label=group_1846
FT /locus_tag=group_1846
FT misc_feature 462778..463104
FT /label=group_1870
FT /locus_tag=group_1870
FT misc_feature 463105..463398
FT /label=group_1873
FT /locus_tag=group_1873
FT misc_feature 463399..463851
FT /label=group_2031
FT /locus_tag=group_2031
FT misc_feature 463852..464508
FT /label=group_2036
FT /locus_tag=group_2036
FT misc_feature 464509..465603
FT /label=group_2069
FT /locus_tag=group_2069
FT misc_feature 465604..466368
FT /label=group_2105
FT /locus_tag=group_2105
FT misc_feature 466369..467076
FT /label=group_2128
FT /locus_tag=group_2128
FT misc_feature 467077..467937
FT /label=group_2160
FT /locus_tag=group_2160
FT misc_feature 467938..468198
FT /label=group_2197
FT /locus_tag=group_2197
FT misc_feature 468199..469242
FT /label=group_2204
FT /locus_tag=group_2204
FT misc_feature 469243..471054
FT /label=group_2258
FT /locus_tag=group_2258
FT misc_feature 471055..471693
FT /label=group_2265
FT /locus_tag=group_2265
FT misc_feature 471694..472041
FT /label=group_2405
FT /locus_tag=group_2405
FT misc_feature 472042..472701
FT /label=group_2423
FT /locus_tag=group_2423
FT misc_feature 472702..472899
FT /label=group_2469
FT /locus_tag=group_2469
FT misc_feature 472900..473292
FT /label=group_2566
FT /locus_tag=group_2566
FT misc_feature 473293..474657
FT /label=group_2572
FT /locus_tag=group_2572
FT misc_feature 474658..475101
FT /label=group_262
FT /locus_tag=group_262
FT misc_feature 475102..475512
FT /label=group_2693
FT /locus_tag=group_2693
FT misc_feature 475513..476115
FT /label=group_2706
FT /locus_tag=group_2706
FT misc_feature 476116..477744
FT /label=group_2757
FT /locus_tag=group_2757
FT misc_feature 477745..478308
FT /label=group_2938
FT /locus_tag=group_2938
FT misc_feature 478309..478845
FT /label=group_2946
FT /locus_tag=group_2946
FT misc_feature 478846..479907
FT /label=group_3051
FT /locus_tag=group_3051
FT misc_feature 479908..480582
FT /label=group_3071
FT /locus_tag=group_3071
FT misc_feature 480583..480795
FT /label=group_318
FT /locus_tag=group_318
FT misc_feature 480796..482079
FT /label=group_3188
FT /locus_tag=group_3188
FT misc_feature 482080..482475
FT /label=group_324
FT /locus_tag=group_324
FT misc_feature 482476..482967
FT /label=group_3471
FT /locus_tag=group_3471
FT misc_feature 482968..483165
FT /label=group_3499
FT /locus_tag=group_3499
FT misc_feature 483166..483567
FT /label=group_3500
FT /locus_tag=group_3500
FT misc_feature 483568..484845
FT /label=group_3523
FT /locus_tag=group_3523
FT misc_feature 484846..485826
FT /label=group_3543
FT /locus_tag=group_3543
FT misc_feature 485827..486039
FT /label=group_3637
FT /locus_tag=group_3637
FT misc_feature 486040..486321
FT /label=group_3675
FT /locus_tag=group_3675
FT misc_feature 486322..487197
FT /label=group_374
FT /locus_tag=group_374
FT misc_feature 487198..489129
FT /label=group_3809
FT /locus_tag=group_3809
FT misc_feature 489130..489516
FT /label=group_3880
FT /locus_tag=group_3880
FT misc_feature 489517..489720
FT /label=group_3922
FT /locus_tag=group_3922
FT misc_feature 489721..489921
FT /label=group_4020
FT /locus_tag=group_4020
FT misc_feature 489922..490167
FT /label=group_4030
FT /locus_tag=group_4030
FT misc_feature 490168..490500
FT /label=group_4084
FT /locus_tag=group_4084
FT misc_feature 490501..491085
FT /label=group_4153
FT /locus_tag=group_4153
FT misc_feature 491086..491283
FT /label=group_4162
FT /locus_tag=group_4162
FT misc_feature 491284..491898
FT /label=group_4234
FT /locus_tag=group_4234
FT misc_feature 491899..493200
FT /label=group_424
FT /locus_tag=group_424
FT misc_feature 493201..494877
FT /label=group_4314
FT /locus_tag=group_4314
FT misc_feature 494878..495450
FT /label=group_437
FT /locus_tag=group_437
FT misc_feature 495451..495669
FT /label=group_441
FT /locus_tag=group_441
FT misc_feature 495670..496335
FT /label=group_45
FT /locus_tag=group_45
FT misc_feature 496336..497310
FT /label=group_47
FT /locus_tag=group_47
FT misc_feature 497311..497532
FT /label=group_472
FT /locus_tag=group_472
FT misc_feature 497533..497748
FT /label=group_547
FT /locus_tag=group_547
FT misc_feature 497749..498039
FT /label=group_581
FT /locus_tag=group_581
FT misc_feature 498040..498369
FT /label=group_5926
FT /locus_tag=group_5926
FT misc_feature 498370..500091
FT /label=group_593
FT /locus_tag=group_593
FT misc_feature 500092..500487
FT /label=group_624
FT /locus_tag=group_624
FT misc_feature 500488..500952
FT /label=group_6265
FT /locus_tag=group_6265
FT misc_feature 500953..501738
FT /label=group_635
FT /locus_tag=group_635
FT misc_feature 501739..503238
FT /label=group_673
FT /locus_tag=group_673
FT misc_feature 503239..503418
FT /label=group_718
FT /locus_tag=group_718
FT misc_feature 503419..504075
FT /label=group_719
FT /locus_tag=group_719
FT misc_feature 504076..504408
FT /label=group_832
FT /locus_tag=group_832
FT misc_feature 504409..505860
FT /label=group_880
FT /locus_tag=group_880
FT misc_feature 505861..506340
FT /label=group_910
FT /locus_tag=group_910
FT misc_feature 506341..506691
FT /label=group_918
FT /locus_tag=group_918
FT feature 506692..506952
FT /label=grxA
FT /locus_tag=grxA
FT feature 506953..507297
FT /label=grxD
FT /locus_tag=grxD
FT feature 507298..508245
FT /label=gshB
FT /locus_tag=gshB
FT feature 508246..509784
FT /label=gsiB_2
FT /locus_tag=gsiB_2
FT feature 509785..510702
FT /label=gsiC_2
FT /locus_tag=gsiC_2
FT feature 510703..512004
FT /label=gsk
FT /locus_tag=gsk
FT feature 512005..513579
FT /label=guaA
FT /locus_tag=guaA
FT feature 513580..515043
FT /label=guaB
FT /locus_tag=guaB
FT feature 515044..516084
FT /label=guaC
FT /locus_tag=guaC
FT feature 516085..517422
FT /label=gudD
FT /locus_tag=gudD
FT feature 517423..520056
FT /label=gyrA
FT /locus_tag=gyrA
FT feature 520057..522468
FT /label=gyrB
FT /locus_tag=gyrB
FT feature 522469..524151
FT /label=hcp
FT /locus_tag=hcp
FT feature 524152..525117
FT /label=hcr
FT /locus_tag=hcr
FT feature 525118..525831
FT /label=hda
FT /locus_tag=hda
FT feature 525832..527085
FT /label=hemA
FT /locus_tag=hemA
FT feature 527086..528057
FT /label=hemB
FT /locus_tag=hemB
FT feature 528058..529119
FT /label=hemE
FT /locus_tag=hemE
FT feature 529120..530397
FT /label=hemL
FT /locus_tag=hemL
FT feature 530398..531534
FT /label=hemN_1
FT /locus_tag=hemN_1
FT feature 531535..532905
FT /label=hemN_2
FT /locus_tag=hemN_2
FT feature 532906..533790
FT /label=hexR_2
FT /locus_tag=hexR_2
FT feature 533791..534429
FT /label=hflD
FT /locus_tag=hflD
FT feature 534430..535698
FT /label=hflK_2
FT /locus_tag=hflK_2
FT feature 535699..536976
FT /label=hflX
FT /locus_tag=hflX
FT feature 536977..537285
FT /label=hfq
FT /locus_tag=hfq
FT feature 537286..537501
FT /label=hha
FT /locus_tag=hha
FT feature 537502..537855
FT /label=hinT
FT /locus_tag=hinT
FT feature 537856..538590
FT /label=hisA
FT /locus_tag=hisA
FT feature 538591..539364
FT /label=hisF
FT /locus_tag=hisF
FT feature 539365..540261
FT /label=hisG
FT /locus_tag=hisG
FT feature 540262..540849
FT /label=hisH
FT /locus_tag=hisH
FT feature 540850..541629
FT /label=hisJ_2
FT /locus_tag=hisJ_2
FT feature 541630..542343
FT /label=hisM
FT /locus_tag=hisM
FT feature 542344..543114
FT /label=hisP
FT /locus_tag=hisP
FT feature 543115..543798
FT /label=hisQ_1
FT /locus_tag=hisQ_1
FT feature 543799..545070
FT /label=hisS
FT /locus_tag=hisS
FT feature 545071..546012
FT /label=hldD
FT /locus_tag=hldD
FT feature 546013..547443
FT /label=hldE
FT /locus_tag=hldE
FT feature 547444..547854
FT /label=hns
FT /locus_tag=hns
FT feature 547855..548295
FT /label=holC
FT /locus_tag=holC
FT feature 548296..549855
FT /label=hpaB
FT /locus_tag=hpaB
FT feature 549856..550422
FT /label=hpt
FT /locus_tag=hpt
FT feature 550423..552270
FT /label=hscA
FT /locus_tag=hscA
FT feature 552271..553602
FT /label=hslU
FT /locus_tag=hslU
FT feature 553603..554130
FT /label=hslV
FT /locus_tag=hslV
FT feature 554131..556002
FT /label=htpG
FT /locus_tag=htpG
FT feature 556003..556887
FT /label=htpX
FT /locus_tag=htpX
FT feature 556888..557157
FT /label=hupA
FT /locus_tag=hupA
FT feature 557158..557541
FT /label=hxlR
FT /locus_tag=hxlR
FT feature 557542..559248
FT /label=hycE
FT /locus_tag=hycE
FT feature 559249..559500
FT /label=ibaG
FT /locus_tag=ibaG
FT feature 559501..559911
FT /label=ibpA
FT /locus_tag=ibpA
FT feature 559912..560337
FT /label=ibpB
FT /locus_tag=ibpB
FT feature 560338..561168
FT /label=iclR
FT /locus_tag=iclR
FT feature 561169..561465
FT /label=ihfA
FT /locus_tag=ihfA
FT feature 561466..561750
FT /label=ihfB
FT /locus_tag=ihfB
FT feature 561751..563295
FT /label=ilvA
FT /locus_tag=ilvA
FT feature 563296..564768
FT /label=ilvC
FT /locus_tag=ilvC
FT feature 564769..566616
FT /label=ilvD
FT /locus_tag=ilvD
FT feature 566617..567543
FT /label=ilvE
FT /locus_tag=ilvE
FT feature 567544..569190
FT /label=ilvG
FT /locus_tag=ilvG
FT feature 569191..569679
FT /label=ilvH
FT /locus_tag=ilvH
FT feature 569680..571401
FT /label=ilvI
FT /locus_tag=ilvI
FT feature 571402..571617
FT /label=infA
FT /locus_tag=infA
FT feature 571618..574305
FT /label=infB
FT /locus_tag=infB
FT feature 574306..574770
FT /label=infC
FT /locus_tag=infC
FT feature 574771..575091
FT /label=iscA_2
FT /locus_tag=iscA_2
FT feature 575092..575580
FT /label=iscR
FT /locus_tag=iscR
FT feature 575581..576879
FT /label=iscS
FT /locus_tag=iscS
FT feature 576880..577263
FT /label=iscU_2
FT /locus_tag=iscU_2
FT feature 577264..578232
FT /label=ispB
FT /locus_tag=ispB
FT feature 578233..578709
FT /label=ispF
FT /locus_tag=ispF
FT feature 578710..579828
FT /label=ispG
FT /locus_tag=ispG
FT feature 579829..580776
FT /label=ispH
FT /locus_tag=ispH
FT feature 580777..581970
FT /label=kbl
FT /locus_tag=kbl
FT feature 581971..582759
FT /label=kdgR_1
FT /locus_tag=kdgR_1
FT feature 582760..583611
FT /label=kdsA
FT /locus_tag=kdsA
FT feature 583612..584355
FT /label=kdsB
FT /locus_tag=kdsB
FT feature 584356..585114
FT /label=kduD_2
FT /locus_tag=kduD_2
FT feature 585115..586410
FT /label=kgtP
FT /locus_tag=kgtP
FT feature 586411..588276
FT /label=kup
FT /locus_tag=kup
FT feature 588277..589212
FT /label=lacC_1
FT /locus_tag=lacC_1
FT feature 589213..590055
FT /label=lacG_1
FT /locus_tag=lacG_1
FT feature 590056..592242
FT /label=ldcC
FT /locus_tag=ldcC
FT feature 592243..593229
FT /label=ldhA_2
FT /locus_tag=ldhA_2
FT feature 593230..595026
FT /label=lepA
FT /locus_tag=lepA
FT feature 595027..595998
FT /label=lepB
FT /locus_tag=lepB
FT feature 595999..597567
FT /label=leuA_1
FT /locus_tag=leuA_1
FT feature 597568..598656
FT /label=leuB
FT /locus_tag=leuB
FT feature 598657..600054
FT /label=leuC
FT /locus_tag=leuC
FT feature 600055..600657
FT /label=leuD1
FT /locus_tag=leuD1
FT feature 600658..603237
FT /label=leuS
FT /locus_tag=leuS
FT feature 603238..603843
FT /label=lexA_3
FT /locus_tag=lexA_3
FT feature 603844..604716
FT /label=lgt
FT /locus_tag=lgt
FT feature 604717..606045
FT /label=licC_3
FT /locus_tag=licC_3
FT feature 606046..607386
FT /label=licC_6
FT /locus_tag=licC_6
FT feature 607387..608391
FT /label=limB_2
FT /locus_tag=limB_2
FT feature 608392..609354
FT /label=lipA
FT /locus_tag=lipA
FT feature 609355..610083
FT /label=livF_1
FT /locus_tag=livF_1
FT feature 610084..611007
FT /label=livH_1
FT /locus_tag=livH_1
FT feature 611008..612102
FT /label=livJ_2
FT /locus_tag=livJ_2
FT feature 612103..613296
FT /label=livK
FT /locus_tag=livK
FT feature 613297..614529
FT /label=lldD
FT /locus_tag=lldD
FT feature 614530..616182
FT /label=lldP
FT /locus_tag=lldP
FT feature 616183..616956
FT /label=lldR_2
FT /locus_tag=lldR_2
FT feature 616957..617565
FT /label=lolA
FT /locus_tag=lolA
FT feature 617566..618771
FT /label=lolC
FT /locus_tag=lolC
FT feature 618772..621177
FT /label=lon_1
FT /locus_tag=lon_1
FT feature 621178..622599
FT /label=lpdA
FT /locus_tag=lpdA
FT feature 622600..622833
FT /label=lpp
FT /locus_tag=lpp
FT feature 622834..623556
FT /label=lptB_2
FT /locus_tag=lptB_2
FT feature 623557..624654
FT /label=lptF
FT /locus_tag=lptF
FT feature 624655..625734
FT /label=lptG
FT /locus_tag=lptG
FT feature 625735..626520
FT /label=lpxA
FT /locus_tag=lpxA
FT feature 626521..627669
FT /label=lpxB
FT /locus_tag=lpxB
FT feature 627670..628584
FT /label=lpxC
FT /locus_tag=lpxC
FT feature 628585..629607
FT /label=lpxD
FT /locus_tag=lpxD
FT feature 629608..630099
FT /label=lrp_2
FT /locus_tag=lrp_2
FT feature 630100..630618
FT /label=lspA
FT /locus_tag=lspA
FT feature 630619..631131
FT /label=luxS
FT /locus_tag=luxS
FT feature 631132..632310
FT /label=lysN_1
FT /locus_tag=lysN_1
FT feature 632311..633777
FT /label=lysP
FT /locus_tag=lysP
FT feature 633778..635292
FT /label=lysS
FT /locus_tag=lysS
FT feature 635293..636945
FT /label=madA
FT /locus_tag=madA
FT feature 636946..637857
FT /label=mak_1
FT /locus_tag=mak_1
FT feature 637858..639045
FT /label=malE
FT /locus_tag=malE
FT feature 639046..640587
FT /label=malF_2
FT /locus_tag=malF_2
FT feature 640588..641475
FT /label=malG_2
FT /locus_tag=malG_2
FT feature 641476..642582
FT /label=malK_3
FT /locus_tag=malK_3
FT feature 642583..644973
FT /label=malP_1
FT /locus_tag=malP_1
FT feature 644974..647418
FT /label=malP_3
FT /locus_tag=malP_3
FT feature 647419..650121
FT /label=malT
FT /locus_tag=malT
FT feature 650122..651093
FT /label=manX_1
FT /locus_tag=manX_1
FT feature 651094..651891
FT /label=manY
FT /locus_tag=manY
FT feature 651892..652740
FT /label=manZ_1
FT /locus_tag=manZ_1
FT feature 652741..653532
FT /label=map_2
FT /locus_tag=map_2
FT feature 653533..653916
FT /label=marA
FT /locus_tag=marA
FT feature 653917..654723
FT /label=mazG
FT /locus_tag=mazG
FT feature 654724..655302
FT /label=mdaB
FT /locus_tag=mdaB
FT feature 655303..656238
FT /label=mdh_2
FT /locus_tag=mdh_2
FT feature 656239..658080
FT /label=mdoD
FT /locus_tag=mdoD
FT feature 658081..659631
FT /label=mdoG
FT /locus_tag=mdoG
FT feature 659632..662157
FT /label=mdoH
FT /locus_tag=mdoH
FT feature 662158..665277
FT /label=mdtB
FT /locus_tag=mdtB
FT feature 665278..668352
FT /label=mdtC
FT /locus_tag=mdtC
FT feature 668353..669723
FT /label=mdtK
FT /locus_tag=mdtK
FT feature 669724..670578
FT /label=menB
FT /locus_tag=menB
FT feature 670579..671148
FT /label=mepS_3
FT /locus_tag=mepS_3
FT feature 671149..672075
FT /label=metA
FT /locus_tag=metA
FT feature 672076..673233
FT /label=metB
FT /locus_tag=metB
FT feature 673234..674418
FT /label=metC_1
FT /locus_tag=metC_1
FT feature 674419..676803
FT /label=metE_2
FT /locus_tag=metE_2
FT feature 676804..677688
FT /label=metF
FT /locus_tag=metF
FT feature 677689..681369
FT /label=metH
FT /locus_tag=metH
FT feature 681370..682020
FT /label=metI_3
FT /locus_tag=metI_3
FT feature 682021..682335
FT /label=metJ
FT /locus_tag=metJ
FT feature 682336..683487
FT /label=metK
FT /locus_tag=metK
FT feature 683488..685917
FT /label=metL
FT /locus_tag=metL
FT feature 685918..686946
FT /label=metN_1
FT /locus_tag=metN_1
FT feature 686947..687759
FT /label=metQ_1
FT /locus_tag=metQ_1
FT feature 687760..691386
FT /label=mfd
FT /locus_tag=mfd
FT feature 691387..692382
FT /label=mglB
FT /locus_tag=mglB
FT feature 692383..693390
FT /label=mglC
FT /locus_tag=mglC
FT feature 693391..693861
FT /label=mgsA
FT /locus_tag=mgsA
FT feature 693862..694809
FT /label=miaA
FT /locus_tag=miaA
FT feature 694810..696231
FT /label=miaB
FT /locus_tag=miaB
FT feature 696232..697041
[truncated: 1,793 more rows]

## Sheet: Figure 2A
ID Genome standard; DNA; PRO; 1234 BP.
XX
FH Key Location/Qualifiers
FH
FT feature 1..897
FT /label=aaeA_1
FT /locus_tag=aaeA_1
FT feature 898..1992
FT /label=aaeA_2
FT /locus_tag=aaeA_2
FT feature 1993..2922
FT /label=aaeA_3
FT /locus_tag=aaeA_3
FT feature 2923..5274
FT /label=aaeB_1
FT /locus_tag=aaeB_1
FT feature 5275..5478
FT /label=aaeX
FT /locus_tag=aaeX
FT feature 5479..6180
FT /label=aat
FT /locus_tag=aat
FT feature 6181..7137
FT /label=accA
FT /locus_tag=accA
FT feature 7138..7602
FT /label=accB
FT /locus_tag=accB
FT feature 7603..8952
FT /label=accC
FT /locus_tag=accC
FT feature 8953..9933
FT /label=accD
FT /locus_tag=accD
FT feature 9934..11250
FT /label=aceA
FT /locus_tag=aceA
FT feature 11251..12849
FT /label=aceB
FT /locus_tag=aceB
FT feature 12850..14631
FT /label=aceK
FT /locus_tag=aceK
FT feature 14632..15831
FT /label=ackA
FT /locus_tag=ackA
FT feature 15832..18543
FT /label=acnA
FT /locus_tag=acnA
FT feature 18544..21138
FT /label=acnB
FT /locus_tag=acnB
FT feature 21139..22155
FT /label=acoB
FT /locus_tag=acoB
FT feature 22156..23940
FT /label=acoR
FT /locus_tag=acoR
FT feature 23941..24522
FT /label=acpH
FT /locus_tag=acpH
FT feature 24523..24759
FT /label=acpP
FT /locus_tag=acpP
FT feature 24760..25137
FT /label=acpS
FT /locus_tag=acpS
FT feature 25138..26331
FT /label=acr1
FT /locus_tag=acr1
FT feature 26332..27522
FT /label=acrA
FT /locus_tag=acrA
FT feature 27523..30666
FT /label=acrB_1
FT /locus_tag=acrB_1
FT feature 30667..33777
FT /label=acrB_2
FT /locus_tag=acrB_2
FT feature 33778..34926
FT /label=acrE
FT /locus_tag=acrE
FT feature 34927..35574
FT /label=acrR_1
FT /locus_tag=acrR_1
FT feature 35575..36225
FT /label=acrR_2
FT /locus_tag=acrR_2
FT feature 36226..36372
FT /label=acrZ
FT /locus_tag=acrZ
FT feature 36373..38328
FT /label=acs
FT /locus_tag=acs
FT feature 38329..40437
FT /label=acsAB
FT /locus_tag=acsAB
FT feature 40438..44493
FT /label=acsC
FT /locus_tag=acsC
FT feature 44494..44967
FT /label=acsD
FT /locus_tag=acsD
FT feature 44968..45525
FT /label=act
FT /locus_tag=act
FT feature 45526..46446
FT /label=actIII
FT /locus_tag=actIII
FT feature 46447..48099
FT /label=actP
FT /locus_tag=actP
FT feature 48100..49074
FT /label=acuI
FT /locus_tag=acuI
FT feature 49075..49779
FT /label=acuR
FT /locus_tag=acuR
FT feature 49780..50601
FT /label=adaA_1
FT /locus_tag=adaA_1
FT feature 50602..51663
FT /label=ada_1
FT /locus_tag=ada_1
FT feature 51664..53478
FT /label=ade2
FT /locus_tag=ade2
FT feature 53479..54813
FT /label=adeP
FT /locus_tag=adeP
FT feature 54814..56154
FT /label=adeQ
FT /locus_tag=adeQ
FT feature 56155..57420
FT /label=adh1_2
FT /locus_tag=adh1_2
FT feature 57421..58605
FT /label=adhB_1
FT /locus_tag=adhB_1
FT feature 58606..59751
FT /label=adhB_2
FT /locus_tag=adhB_2
FT feature 59752..62424
FT /label=adhE_1
FT /locus_tag=adhE_1
FT feature 62425..63816
FT /label=adhE_2
FT /locus_tag=adhE_2
FT feature 63817..64926
FT /label=adhE_3
FT /locus_tag=adhE_3
FT feature 64927..66327
FT /label=adhE_4
FT /locus_tag=adhE_4
FT feature 66328..67335
FT /label=adhP
FT /locus_tag=adhP
FT feature 67336..68349
FT /label=adhT
FT /locus_tag=adhT
FT feature 68350..68994
FT /label=adk
FT /locus_tag=adk
FT feature 68995..70554
FT /label=adrB_2
FT /locus_tag=adrB_2
FT feature 70555..71733
FT /label=afr_1
FT /locus_tag=afr_1
FT feature 71734..72762
FT /label=afr_2
FT /locus_tag=afr_2
FT feature 72763..73941
FT /label=afr_3
FT /locus_tag=afr_3
FT feature 73942..74928
FT /label=afr_4
FT /locus_tag=afr_4
FT feature 74929..76248
FT /label=aglB
FT /locus_tag=aglB
FT feature 76249..77577
FT /label=agp_1
FT /locus_tag=agp_1
FT feature 77578..78141
FT /label=ahpC
FT /locus_tag=ahpC
FT feature 78142..78570
FT /label=ahpD
FT /locus_tag=ahpD
FT feature 78571..79104
FT /label=ahpD_2
FT /locus_tag=ahpD_2
FT feature 79105..80667
FT /label=ahpF
FT /locus_tag=ahpF
FT feature 80668..82359
FT /label=aidB
FT /locus_tag=aidB
FT feature 82360..83577
FT /label=alaA
FT /locus_tag=alaA
FT feature 83578..84789
FT /label=alaC
FT /locus_tag=alaC
FT feature 84790..85236
FT /label=alaE
FT /locus_tag=alaE
FT feature 85237..87861
FT /label=alaS
FT /locus_tag=alaS
FT feature 87862..89379
FT /label=ald1
FT /locus_tag=ald1
FT feature 89380..90225
FT /label=alkA
FT /locus_tag=alkA
FT feature 90226..90876
FT /label=alkB
FT /locus_tag=alkB
FT feature 90877..91734
FT /label=allS_2
FT /locus_tag=allS_2
FT feature 91735..92811
FT /label=alr
FT /locus_tag=alr
FT feature 92812..93591
FT /label=alsD
FT /locus_tag=alsD
FT feature 93592..95019
FT /label=alsT
FT /locus_tag=alsT
FT feature 95020..96276
FT /label=amaB_1
FT /locus_tag=amaB_1
FT feature 96277..97149
FT /label=amiA
FT /locus_tag=amiA
FT feature 97150..98514
FT /label=amiB
FT /locus_tag=amiB
FT feature 98515..99768
FT /label=amiC_2
FT /locus_tag=amiC_2
FT feature 99769..100611
FT /label=amiD
FT /locus_tag=amiD
FT feature 100612..101088
FT /label=amnD
FT /locus_tag=amnD
FT feature 101089..101649
FT /label=ampD
FT /locus_tag=ampD
FT feature 101650..102933
FT /label=amtB
FT /locus_tag=amtB
FT feature 102934..104418
FT /label=amyA
FT /locus_tag=amyA
FT feature 104419..105540
FT /label=anmK
FT /locus_tag=anmK
FT feature 105541..106560
FT /label=ansA
FT /locus_tag=ansA
FT feature 106561..107601
FT /label=ansB
FT /locus_tag=ansB
FT feature 107602..109053
FT /label=ansP2
FT /locus_tag=ansP2
FT feature 109054..109431
FT /label=apaG
FT /locus_tag=apaG
FT feature 109432..110280
FT /label=apaH
FT /locus_tag=apaH
FT feature 110281..111390
FT /label=apbC
FT /locus_tag=apbC
FT feature 111391..112338
FT /label=apbE_1
FT /locus_tag=apbE_1
FT feature 112339..113388
FT /label=apbE_2
FT /locus_tag=apbE_2
FT feature 113389..114099
FT /label=aphA
FT /locus_tag=aphA
FT feature 114100..115902
FT /label=appA_2
FT /locus_tag=appA_2
FT feature 115903..116454
FT /label=apt
FT /locus_tag=apt
FT feature 116455..117147
FT /label=aqpZ
FT /locus_tag=aqpZ
FT feature 117148..118650
FT /label=araA
FT /locus_tag=araA
FT feature 118651..120357
FT /label=araB
FT /locus_tag=araB
FT feature 120358..121203
FT /label=araC_2
FT /locus_tag=araC_2
FT feature 121204..122109
FT /label=araC_3
FT /locus_tag=araC_3
FT feature 122110..122880
FT /label=araD
FT /locus_tag=araD
FT feature 122881..124299
FT /label=araE
FT /locus_tag=araE
FT feature 124300..125355
FT /label=araF
FT /locus_tag=araF
FT feature 125356..126867
FT /label=araG
FT /locus_tag=araG
FT feature 126868..127767
FT /label=araQ
FT /locus_tag=araQ
FT feature 127768..128484
FT /label=arcA
FT /locus_tag=arcA
FT feature 128485..130845
FT /label=arcB
FT /locus_tag=arcB
FT feature 130846..131136
FT /label=arfA
FT /locus_tag=arfA
FT feature 131137..132051
FT /label=arg
FT /locus_tag=arg
FT feature 132052..133380
FT /label=argA
FT /locus_tag=argA
FT feature 133381..134151
FT /label=argB
FT /locus_tag=argB
FT feature 134152..135153
FT /label=argC
FT /locus_tag=argC
FT feature 135154..136371
FT /label=argD
FT /locus_tag=argD
FT feature 136372..137544
FT /label=argE_1
FT /locus_tag=argE_1
FT feature 137545..138726
FT /label=argE_2
FT /locus_tag=argE_2
FT feature 138727..139875
FT /label=argE_4
FT /locus_tag=argE_4
FT feature 139876..141216
FT /label=argG
FT /locus_tag=argG
FT feature 141217..142587
FT /label=argH
FT /locus_tag=argH
FT feature 142588..143589
FT /label=argI
FT /locus_tag=argI
FT feature 143590..144222
FT /label=argO
FT /locus_tag=argO
FT feature 144223..145185
FT /label=argP
FT /locus_tag=argP
FT feature 145186..145656
FT /label=argR
FT /locus_tag=argR
FT feature 145657..147387
FT /label=argS
FT /locus_tag=argS
FT feature 147388..148167
FT /label=argT
FT /locus_tag=argT
FT feature 148168..148443
FT /label=ariR
FT /locus_tag=ariR
FT feature 148444..150426
FT /label=arnA
FT /locus_tag=arnA
FT feature 150427..151563
FT /label=arnB
FT /locus_tag=arnB
FT feature 151564..152544
FT /label=arnC
FT /locus_tag=arnC
FT feature 152545..153444
FT /label=arnD
FT /locus_tag=arnD
FT feature 153445..153780
FT /label=arnE
FT /locus_tag=arnE
FT feature 153781..154158
FT /label=arnF
FT /locus_tag=arnF
FT feature 154159..155811
FT /label=arnT
FT /locus_tag=arnT
FT feature 155812..157092
FT /label=aroA
FT /locus_tag=aroA
FT feature 157093..158184
FT /label=aroB
FT /locus_tag=aroB
FT feature 158185..159267
FT /label=aroC
FT /locus_tag=aroC
FT feature 159268..160020
FT /label=aroD
FT /locus_tag=aroD
FT feature 160021..160839
FT /label=aroE_1
FT /locus_tag=aroE_1
FT feature 160840..161703
FT /label=aroE_2
FT /locus_tag=aroE_2
FT feature 161704..162519
FT /label=aroE_3
FT /locus_tag=aroE_3
FT feature 162520..163587
FT /label=aroF
FT /locus_tag=aroF
FT feature 163588..164640
FT /label=aroG
FT /locus_tag=aroG
FT feature 164641..165780
FT /label=aroH
FT /locus_tag=aroH
FT feature 165781..166329
FT /label=aroK_1
FT /locus_tag=aroK_1
FT feature 166330..166851
FT /label=aroK_2
FT /locus_tag=aroK_2
FT feature 166852..167382
FT /label=aroL
FT /locus_tag=aroL
FT feature 167383..168759
FT /label=aroP_1
FT /locus_tag=aroP_1
FT feature 168760..170130
FT /label=aroP_2
FT /locus_tag=aroP_2
FT feature 170131..170580
FT /label=aroQ
FT /locus_tag=aroQ
FT feature 170581..170946
FT /label=arsC_2
FT /locus_tag=arsC_2
FT feature 170947..171699
FT /label=artI
FT /locus_tag=artI
FT feature 171700..172431
FT /label=artJ_1
FT /locus_tag=artJ_1
FT feature 172432..173163
FT /label=artJ_3
FT /locus_tag=artJ_3
FT feature 173164..173832
FT /label=artM_1
FT /locus_tag=artM_1
FT feature 173833..174573
FT /label=artM_2
FT /locus_tag=artM_2
FT feature 174574..175323
FT /label=artM_4
FT /locus_tag=artM_4
FT feature 175324..176115
FT /label=artP
FT /locus_tag=artP
FT feature 176116..176829
FT /label=artQ_1
FT /locus_tag=artQ_1
FT feature 176830..177081
FT /label=ascD
FT /locus_tag=ascD
FT feature 177082..178224
FT /label=ascG_1
FT /locus_tag=ascG_1
FT feature 178225..179184
FT /label=ascG_2
FT /locus_tag=ascG_2
FT feature 179185..180288
FT /label=asd_2
FT /locus_tag=asd_2
FT feature 180289..181278
FT /label=asnA
FT /locus_tag=asnA
FT feature 181279..181734
FT /label=asnC
FT /locus_tag=asnC
FT feature 181735..183132
FT /label=asnS
FT /locus_tag=asnS
FT feature 183133..184569
FT /label=aspA
FT /locus_tag=aspA
FT feature 184570..186252
FT /label=aspT_1
FT /locus_tag=aspT_1
FT feature 186253..187911
FT /label=aspT_2
FT /locus_tag=aspT_2
FT feature 187912..188943
FT /label=astA_1
FT /locus_tag=astA_1
FT feature 188944..189963
FT /label=astA_2
FT /locus_tag=astA_2
FT feature 189964..191286
FT /label=astB_1
FT /locus_tag=astB_1
FT feature 191287..192504
FT /label=astC_1
FT /locus_tag=astC_1
FT feature 192505..193980
FT /label=astD_1
FT /locus_tag=astD_1
FT feature 193981..194943
FT /label=astE_1
FT /locus_tag=astE_1
FT feature 194944..195936
FT /label=astE_2
FT /locus_tag=astE_2
FT feature 195937..196245
FT /label=atl
FT /locus_tag=atl
FT feature 196246..197787
FT /label=atpA
FT /locus_tag=atpA
FT feature 197788..198600
FT /label=atpB
FT /locus_tag=atpB
FT feature 198601..199020
FT /label=atpC
FT /locus_tag=atpC
FT feature 199021..200403
FT /label=atpD
FT /locus_tag=atpD
FT feature 200404..200643
FT /label=atpE
FT /locus_tag=atpE
FT feature 200644..201114
FT /label=atpF
FT /locus_tag=atpF
FT feature 201115..201978
FT /label=atpG
FT /locus_tag=atpG
FT feature 201979..202512
FT /label=atpH
FT /locus_tag=atpH
FT feature 202513..202917
FT /label=atpI
FT /locus_tag=atpI
FT feature 202918..204312
FT /label=atzE
FT /locus_tag=atzE
FT feature 204313..205566
FT /label=avtA
FT /locus_tag=avtA
FT feature 205567..206529
FT /label=azoB
FT /locus_tag=azoB
FT feature 206530..207132
FT /label=azoR_1
FT /locus_tag=azoR_1
FT feature 207133..207735
FT /label=azoR_2
FT /locus_tag=azoR_2
FT feature 207736..208536
FT /label=bacC
FT /locus_tag=bacC
FT feature 208537..209313
FT /label=baeR
FT /locus_tag=baeR
FT feature 209314..210813
FT /label=baeS_2
FT /locus_tag=baeS_2
FT feature 210814..213243
FT /label=bamA_1
FT /locus_tag=bamA_1
FT feature 213244..214419
FT /label=bamB
FT /locus_tag=bamB
FT feature 214420..215451
FT /label=bamC
FT /locus_tag=bamC
FT feature 215452..216192
FT /label=bamD
FT /locus_tag=bamD
FT feature 216193..216534
FT /label=bamE
FT /locus_tag=bamE
FT feature 216535..217203
FT /label=basR
FT /locus_tag=basR
FT feature 217204..218343
FT /label=basS
FT /locus_tag=basS
FT feature 218344..219846
FT /label=bauC
FT /locus_tag=bauC
FT feature 219847..220314
FT /label=bcp
FT /locus_tag=bcp
FT feature 220315..221475
FT /label=bcr_3
FT /locus_tag=bcr_3
FT feature 221476..223818
FT /label=bcsB_1
FT /locus_tag=bcsB_1
FT feature 223819..226248
FT /label=bcsB_2
FT /locus_tag=bcsB_2
FT feature 226249..227355
FT /label=bcsZ
FT /locus_tag=bcsZ
FT feature 227356..227964
FT /label=bdbD
FT /locus_tag=bdbD
FT feature 227965..228687
FT /label=bdcA_2
FT /locus_tag=bdcA_2
FT feature 228688..229701
FT /label=benC
FT /locus_tag=benC
FT feature 229702..230580
FT /label=benM_1
FT /locus_tag=benM_1
FT feature 230581..231486
FT /label=benM_2
FT /locus_tag=benM_2
FT feature 231487..232947
FT /label=bepA_1
FT /locus_tag=bepA_1
FT feature 232948..234141
FT /label=bepA_2
FT /locus_tag=bepA_2
FT feature 234142..235314
FT /label=bepF
FT /locus_tag=bepF
FT feature 235315..236976
FT /label=betA
FT /locus_tag=betA
FT feature 236977..237564
FT /label=betI_1
FT /locus_tag=betI_1
FT feature 237565..237756
FT /label=bfd
FT /locus_tag=bfd
FT feature 237757..238230
FT /label=bfr
FT /locus_tag=bfr
FT feature 238231..239604
FT /label=bglA_1
FT /locus_tag=bglA_1
FT feature 239605..241035
FT /label=bglA_2
FT /locus_tag=bglA_2
FT feature 241036..243330
FT /label=bglB_1
FT /locus_tag=bglB_1
FT feature 243331..244698
FT /label=bglC
FT /locus_tag=bglC
FT feature 244699..246144
FT /label=bglF_2
FT /locus_tag=bglF_2
FT feature 246145..246975
FT /label=bglG
FT /locus_tag=bglG
FT feature 246976..248397
FT /label=bglH_1
FT /locus_tag=bglH_1
FT feature 248398..250167
FT /label=bglH_5
FT /locus_tag=bglH_5
FT feature 250168..251058
FT /label=bglK
FT /locus_tag=bglK
FT feature 251059..253113
FT /label=bglY
FT /locus_tag=bglY
FT feature 253114..253371
FT /label=bhsA_1
FT /locus_tag=bhsA_1
FT feature 253372..253629
FT /label=bhsA_2
FT /locus_tag=bhsA_2
FT feature 253630..253884
FT /label=bhsA_3
FT /locus_tag=bhsA_3
FT feature 253885..254151
FT /label=bhsA_4
FT /locus_tag=bhsA_4
FT feature 254152..254496
FT /label=bhsA_6
FT /locus_tag=bhsA_6
FT feature 254497..255732
FT /label=bicA
FT /locus_tag=bicA
FT feature 255733..257037
FT /label=bioA
FT /locus_tag=bioA
FT feature 257038..258075
FT /label=bioB
FT /locus_tag=bioB
FT feature 258076..258828
FT /label=bioC_1
FT /locus_tag=bioC_1
FT feature 258829..259521
FT /label=bioD1_2
FT /locus_tag=bioD1_2
FT feature 259522..260676
FT /label=bioF
FT /locus_tag=bioF
FT feature 260677..261447
FT /label=bioH
FT /locus_tag=bioH
FT feature 261448..262473
FT /label=birA_1
FT /locus_tag=birA_1
FT feature 262474..263433
FT /label=birA_2
FT /locus_tag=birA_2
FT feature 263434..264291
FT /label=bla
FT /locus_tag=bla
FT feature 264292..264822
FT /label=blc_2
FT /locus_tag=blc_2
FT feature 264823..265296
FT /label=bltD
FT /locus_tag=bltD
FT feature 265297..266505
FT /label=bluF_1
FT /locus_tag=bluF_1
FT feature 266506..267258
FT /label=bluR
FT /locus_tag=bluR
FT feature 267259..268758
FT /label=bmr3
FT /locus_tag=bmr3
FT feature 268759..269073
FT /label=bolA
FT /locus_tag=bolA
FT feature 269074..270597
FT /label=brnQ
FT /locus_tag=brnQ
FT feature 270598..270831
FT /label=bsdD
FT /locus_tag=bsdD
FT feature 270832..271137
FT /label=bsmA
FT /locus_tag=bsmA
FT feature 271138..271392
FT /label=bssS
FT /locus_tag=bssS
FT feature 271393..272223
FT /label=btr
FT /locus_tag=btr
FT feature 272224..274764
FT /label=btuC
FT /locus_tag=btuC
FT feature 274765..275511
FT /label=btuD
FT /locus_tag=btuD
FT feature 275512..276063
FT /label=btuE
FT /locus_tag=btuE
FT feature 276064..276864
FT /label=btuF_3
FT /locus_tag=btuF_3
FT feature 276865..277452
FT /label=btuR
FT /locus_tag=btuR
FT feature 277453..279165
FT /label=budB
FT /locus_tag=budB
FT feature 279166..279936
FT /label=budC
FT /locus_tag=budC
FT feature 279937..280683
FT /label=butA
FT /locus_tag=butA
FT feature 280684..281235
FT /label=caiE
FT /locus_tag=caiE
FT feature 281236..282381
FT /label=carA
FT /locus_tag=carA
FT feature 282382..283497
FT /label=catB
FT /locus_tag=catB
FT feature 283498..284403
FT /label=catM
FT /locus_tag=catM
FT feature 284404..285783
FT /label=cbdA_1
FT /locus_tag=cbdA_1
FT feature 285784..286266
FT /label=cbdB
FT /locus_tag=cbdB
FT feature 286267..287640
FT /label=cbiA
FT /locus_tag=cbiA
FT feature 287641..288273
FT /label=cbiC
FT /locus_tag=cbiC
FT feature 288274..289758
FT /label=cbiD
FT /locus_tag=cbiD
FT feature 289759..290361
FT /label=cbiE
FT /locus_tag=cbiE
FT feature 290362..291132
FT /label=cbiF
FT /locus_tag=cbiF
FT feature 291133..292185
FT /label=cbiG
FT /locus_tag=cbiG
FT feature 292186..292908
FT /label=cbiH
FT /locus_tag=cbiH
FT feature 292909..293691
FT /label=cbiJ
FT /locus_tag=cbiJ
FT feature 293692..294402
FT /label=cbiL
FT /locus_tag=cbiL
FT feature 294403..295143
FT /label=cbiM
FT /locus_tag=cbiM
FT feature 295144..295422
FT /label=cbiN
FT /locus_tag=cbiN
FT feature 295423..296250
FT /label=cbiO
FT /locus_tag=cbiO
FT feature 296251..296925
FT /label=cbiQ
FT /locus_tag=cbiQ
FT feature 296926..297492
FT /label=cbiT
FT /locus_tag=cbiT
FT feature 297493..298407
FT /label=cbpA
FT /locus_tag=cbpA
FT feature 298408..298710
FT /label=cbpM
FT /locus_tag=cbpM
FT feature 298711..299949
FT /label=cca
FT /locus_tag=cca
FT feature 299950..300888
FT /label=ccmB
FT /locus_tag=ccmB
FT feature 300889..301623
FT /label=ccmC
FT /locus_tag=ccmC
FT feature 301624..301851
FT /label=ccmD
FT /locus_tag=ccmD
FT feature 301852..302307
FT /label=ccmE
FT /locus_tag=ccmE
FT feature 302308..304257
FT /label=ccmF
FT /locus_tag=ccmF
FT feature 304258..304713
FT /label=ccmH_2
FT /locus_tag=ccmH_2
FT feature 304714..305265
FT /label=ccmK
FT /locus_tag=ccmK
FT feature 305266..305766
FT /label=ccmK2_1
FT /locus_tag=ccmK2_1
FT feature 305767..306039
FT /label=ccmL_1
FT /locus_tag=ccmL_1
FT feature 306040..307035
FT /label=ccpA_2
FT /locus_tag=ccpA_2
FT feature 307036..308046
FT /label=ccpA_3
FT /locus_tag=ccpA_3
FT feature 308047..308928
FT /label=cdd
FT /locus_tag=cdd
FT feature 308929..309690
FT /label=cdh
FT /locus_tag=cdh
FT feature 309691..310641
FT /label=cdhR_2
FT /locus_tag=cdhR_2
FT feature 310642..312051
FT /label=cdpA
FT /locus_tag=cdpA
FT feature 312052..312906
FT /label=cdsA
FT /locus_tag=cdsA
FT feature 312907..313239
FT /label=cedA
FT /locus_tag=cedA
FT feature 313240..313545
FT /label=celA_2
FT /locus_tag=celA_2
FT feature 313546..313932
FT /label=cetB
FT /locus_tag=cetB
FT feature 313933..315078
FT /label=cfa
FT /locus_tag=cfa
FT feature 315079..315945
FT /label=cfxP
FT /locus_tag=cfxP
FT feature 315946..317043
FT /label=chaA
FT /locus_tag=chaA
FT feature 317044..317277
FT /label=chaB
FT /locus_tag=chaB
FT feature 317278..317622
FT /label=chbA_1
FT /locus_tag=chbA_1
FT feature 317623..317934
FT /label=chbA_2
FT /locus_tag=chbA_2
FT feature 317935..318243
FT /label=chbA_3
FT /locus_tag=chbA_3
FT feature 318244..318561
FT /label=chbA_4
FT /locus_tag=chbA_4
FT feature 318562..318879
FT /label=chbB
FT /locus_tag=chbB
FT feature 318880..320226
FT /label=chbF
FT /locus_tag=chbF
FT feature 320227..320985
FT /label=chbG
FT /locus_tag=chbG
FT feature 320986..322173
FT /label=chbR_2
FT /locus_tag=chbR_2
FT feature 322174..323424
FT /label=chiA1
FT /locus_tag=chiA1
FT feature 323425..324825
FT /label=chiP
FT /locus_tag=chiP
FT feature 324826..325158
FT /label=chiQ
FT /locus_tag=chiQ
FT feature 325159..326022
FT /label=cho
FT /locus_tag=cho
FT feature 326023..326586
FT /label=chrR
FT /locus_tag=chrR
FT feature 326587..327084
FT /label=chuR
FT /locus_tag=chuR
FT feature 327085..327486
FT /label=cidA_1
FT /locus_tag=cidA_1
FT feature 327487..328842
FT /label=cimH_1
FT /locus_tag=cimH_1
FT feature 328843..330207
FT /label=cimH_2
FT /locus_tag=cimH_2
FT feature 330208..331830
FT /label=citA_1
FT /locus_tag=citA_1
FT feature 331831..332526
FT /label=citB_1
FT /locus_tag=citB_1
FT feature 332527..333366
FT /label=citG_1
FT /locus_tag=citG_1
FT feature 333367..333906
FT /label=citX
FT /locus_tag=citX
FT feature 333907..335286
FT /label=clcA_1
FT /locus_tag=clcA_1
FT feature 335287..336795
FT /label=clcA_2
FT /locus_tag=clcA_2
FT feature 336796..337686
FT /label=clcD_1
FT /locus_tag=clcD_1
FT feature 337687..340371
FT /label=clpB_2
FT /locus_tag=clpB_2
FT feature 340372..340995
FT /label=clpP
FT /locus_tag=clpP
FT feature 340996..341310
FT /label=clpS
FT /locus_tag=clpS
FT feature 341311..342582
FT /label=clpX
FT /locus_tag=clpX
FT feature 342583..344040
FT /label=clsA
FT /locus_tag=clsA
FT feature 344041..345282
FT /label=clsB
FT /locus_tag=clsB
FT feature 345283..346017
FT /label=cmk
FT /locus_tag=cmk
FT feature 346018..346758
FT /label=cmoA
FT /locus_tag=cmoA
FT feature 346759..347760
FT /label=cmoB
FT /locus_tag=cmoB
FT feature 347761..348561
FT /label=cmoM
FT /locus_tag=cmoM
FT feature 348562..349446
FT /label=cmpB
FT /locus_tag=cmpB
FT feature 349447..350277
FT /label=cmpC_1
FT /locus_tag=cmpC_1
FT feature 350278..351063
FT /label=cmpC_2
FT /locus_tag=cmpC_2
FT feature 351064..351837
FT /label=cmpD
FT /locus_tag=cmpD
FT feature 351838..352701
FT /label=cmpR_2
FT /locus_tag=cmpR_2
FT feature 352702..353580
FT /label=cmpR_3
FT /locus_tag=cmpR_3
FT feature 353581..354390
FT /label=cmtR
FT /locus_tag=cmtR
FT feature 354391..355314
FT /label=coaA
FT /locus_tag=coaA
FT feature 355315..355791
FT /label=coaD
FT /locus_tag=coaD
FT feature 355792..356412
FT /label=coaE
FT /locus_tag=coaE
FT feature 356413..357240
FT /label=cobB
FT /locus_tag=cobB
FT feature 357241..357867
FT /label=cobC
FT /locus_tag=cobC
FT feature 357868..358824
FT /label=cobD_1
FT /locus_tag=cobD_1
FT feature 358825..359898
FT /label=cobD_2
FT /locus_tag=cobD_2
FT feature 359899..361419
FT /label=cobQ
FT /locus_tag=cobQ
FT feature 361420..362472
FT /label=cobT_2
FT /locus_tag=cobT_2
FT feature 362473..363021
FT /label=cobU
FT /locus_tag=cobU
FT feature 363022..364341
FT /label=codA_2
FT /locus_tag=codA_2
FT feature 364342..365604
FT /label=codB
FT /locus_tag=codB
FT feature 365605..366420
FT /label=cof
FT /locus_tag=cof
FT feature 366421..367938
FT /label=comM
FT /locus_tag=comM
FT feature 367939..368571
FT /label=comR
FT /locus_tag=comR
FT feature 368572..369060
FT /label=cooF
FT /locus_tag=cooF
FT feature 369061..370008
FT /label=corA
FT /locus_tag=corA
FT feature 370009..371565
FT /label=corC_1
FT /locus_tag=corC_1
FT feature 371566..372636
FT /label=corC_3
FT /locus_tag=corC_3
FT feature 372637..373971
FT /label=corC_4
FT /locus_tag=corC_4
FT feature 373972..374796
FT /label=cpdA_1
FT /locus_tag=cpdA_1
FT feature 374797..375618
FT /label=cpdA_2
FT /locus_tag=cpdA_2
FT feature 375619..377640
FT /label=cpdB
FT /locus_tag=cpdB
FT feature 377641..379644
FT /label=cph2_2
FT /locus_tag=cph2_2
FT feature 379645..380478
FT /label=cpo
FT /locus_tag=cpo
FT feature 380479..381348
FT /label=cpoB
FT /locus_tag=cpoB
FT feature 381349..382719
FT /label=cpxA
FT /locus_tag=cpxA
FT feature 382720..383223
FT /label=cpxP
FT /locus_tag=cpxP
FT feature 383224..383919
FT /label=cpxR
FT /locus_tag=cpxR
FT feature 383920..384921
FT /label=cra_2
FT /locus_tag=cra_2
FT feature 384922..385302
FT /label=crcB
FT /locus_tag=crcB
FT feature 385303..385989
FT /label=creB
FT /locus_tag=creB
FT feature 385990..387348
FT /label=creD
FT /locus_tag=creD
FT feature 387349..387744
FT /label=crl
FT /locus_tag=crl
FT feature 387745..388845
FT /label=crnA
FT /locus_tag=crnA
FT feature 388846..389478
FT /label=crp
FT /locus_tag=crp
FT feature 389479..389988
FT /label=crr
FT /locus_tag=crr
FT feature 389989..391281
FT /label=csbX
FT /locus_tag=csbX
FT feature 391282..392484
FT /label=csdA
FT /locus_tag=csdA
FT feature 392485..392919
FT /label=csdE
FT /locus_tag=csdE
FT feature 392920..393570
FT /label=csgD_2
FT /locus_tag=csgD_2
FT feature 393571..394545
FT /label=csiD
FT /locus_tag=csiD
FT feature 394546..394758
FT /label=cspA
FT /locus_tag=cspA
FT feature 394759..394968
FT /label=cspC
FT /locus_tag=cspC
FT feature 394969..395178
FT /label=cspE
FT /locus_tag=cspE
FT feature 395179..395364
FT /label=csrA
FT /locus_tag=csrA
FT feature 395365..397302
FT /label=csrD
FT /locus_tag=csrD
FT feature 397303..399987
FT /label=ctpF_2
FT /locus_tag=ctpF_2
FT feature 399988..400395
FT /label=cueR
FT /locus_tag=cueR
FT feature 400396..401430
FT /label=curA
FT /locus_tag=curA
FT feature 401431..404577
FT /label=cusA
FT /locus_tag=cusA
FT feature 404578..405837
FT /label=cusB
FT /locus_tag=cusB
FT feature 405838..407289
FT /label=cusC_1
FT /locus_tag=cusC_1
FT feature 407290..408726
FT /label=cusC_2
FT /locus_tag=cusC_2
FT feature 408727..410220
FT /label=cusC_3
FT /locus_tag=cusC_3
FT feature 410221..410565
FT /label=cusF
FT /locus_tag=cusF
FT feature 410566..411246
FT /label=cusR
FT /locus_tag=cusR
FT feature 411247..411567
FT /label=cutA
FT /locus_tag=cutA
FT feature 411568..413997
FT /label=cutC_2
FT /locus_tag=cutC_2
FT feature 413998..414870
FT /label=cutD_2
FT /locus_tag=cutD_2
FT feature 414871..415359
FT /label=cvpA
FT /locus_tag=cvpA
FT feature 415360..417090
FT /label=cvrA
FT /locus_tag=cvrA
FT feature 417091..417408
FT /label=cyaY
FT /locus_tag=cyaY
FT feature 417409..417933
FT /label=cybB
FT /locus_tag=cybB
FT feature 417934..418317
FT /label=cybC
FT /locus_tag=cybC
FT feature 418318..419745
FT /label=cycA_1
FT /locus_tag=cycA_1
FT feature 419746..421146
FT /label=cycA_2
FT /locus_tag=cycA_2
FT feature 421147..422541
FT /label=cydA_1
FT /locus_tag=cydA_1
FT feature 422542..423549
FT /label=cydB_1
FT /locus_tag=cydB_1
FT feature 423550..424557
FT /label=cydB_2
FT /locus_tag=cydB_2
FT feature 424558..425694
FT /label=cydB_3
FT /locus_tag=cydB_3
FT feature 425695..427458
FT /label=cydD
FT /locus_tag=cydD
FT feature 427459..428361
FT /label=cynR_1
FT /locus_tag=cynR_1
FT feature 428362..429366
FT /label=cynR_11
FT /locus_tag=cynR_11
FT feature 429367..430290
FT /label=cynR_4
FT /locus_tag=cynR_4
FT feature 430291..431214
FT /label=cynR_6
FT /locus_tag=cynR_6
FT feature 431215..432138
FT /label=cynR_9
FT /locus_tag=cynR_9
FT feature 432139..432774
FT /label=cynT
FT /locus_tag=cynT
FT feature 432775..433719
FT /label=cyoA
FT /locus_tag=cyoA
FT feature 433720..435708
FT /label=cyoB
FT /locus_tag=cyoB
FT feature 435709..436317
FT /label=cyoC
FT /locus_tag=cyoC
FT feature 436318..436647
FT /label=cyoD
FT /locus_tag=cyoD
FT feature 436648..437535
FT /label=cyoE
FT /locus_tag=cyoE
FT feature 437536..438627
FT /label=cysA_2
FT /locus_tag=cysA_2
FT feature 438628..439230
FT /label=cysC
FT /locus_tag=cysC
FT feature 439231..440139
FT /label=cysD
FT /locus_tag=cysD
FT feature 440140..441126
FT /label=cysE_1
FT /locus_tag=cysE_1
FT feature 441127..441948
FT /label=cysE_2
FT /locus_tag=cysE_2
FT feature 441949..443361
FT /label=cysG_1
FT /locus_tag=cysG_1
FT feature 443362..444732
FT /label=cysG_2
FT /locus_tag=cysG_2
FT feature 444733..445464
FT /label=cysH_2
FT /locus_tag=cysH_2
FT feature 445465..447261
FT /label=cysJ_1
FT /locus_tag=cysJ_1
FT feature 447262..447702
FT /label=cysJ_2
FT /locus_tag=cysJ_2
FT feature 447703..448671
FT /label=cysK
FT /locus_tag=cysK
FT feature 448672..449937
FT /label=cysL
FT /locus_tag=cysL
FT feature 449938..450846
FT /label=cysM_2
FT /locus_tag=cysM_2
FT feature 450847..452271
FT /label=cysN
FT /locus_tag=cysN
FT feature 452272..452559
FT /label=cysO
FT /locus_tag=cysO
FT feature 452560..453573
FT /label=cysP
FT /locus_tag=cysP
FT feature 453574..454314
FT /label=cysQ
FT /locus_tag=cysQ
FT feature 454315..455697
FT /label=cysS
FT /locus_tag=cysS
FT feature 455698..456528
FT /label=cysT
FT /locus_tag=cysT
FT feature 456529..458187
FT /label=cysW_1
FT /locus_tag=cysW_1
FT feature 458188..459834
FT /label=cysW_3
FT /locus_tag=cysW_3
FT feature 459835..460710
FT /label=cysW_4
FT /locus_tag=cysW_4
FT feature 460711..461469
FT /label=cysZ
FT /locus_tag=cysZ
FT feature 461470..462756
FT /label=cytR_1
FT /locus_tag=cytR_1
FT feature 462757..463782
FT /label=cytR_2
FT /locus_tag=cytR_2
FT feature 463783..465051
FT /label=dacA
FT /locus_tag=dacA
FT feature 465052..466482
FT /label=dacB
FT /locus_tag=dacB
FT feature 466483..467691
FT /label=dacC
FT /locus_tag=dacC
FT feature 467692..468762
FT /label=dadX
FT /locus_tag=dadX
FT feature 468763..469590
FT /label=dam
FT /locus_tag=dam
FT feature 469591..470895
FT /label=damX
FT /locus_tag=damX
FT feature 470896..471813
FT /label=dapAL
FT /locus_tag=dapAL
FT feature 471814..472692
FT /label=dapA_1
FT /locus_tag=dapA_1
FT feature 472693..473616
FT /label=dapA_5
FT /locus_tag=dapA_5
FT feature 473617..474435
FT /label=dapB
FT /locus_tag=dapB
FT feature 474436..475257
FT /label=dapD
FT /locus_tag=dapD
FT feature 475258..476385
FT /label=dapE
FT /locus_tag=dapE
FT feature 476386..477270
FT /label=dapF_1
FT /locus_tag=dapF_1
FT feature 477271..478131
FT /label=dapF_2
FT /locus_tag=dapF_2
FT feature 478132..478725
FT /label=dapH
FT /locus_tag=dapH
FT feature 478726..479901
FT /label=dapL
FT /locus_tag=dapL
FT feature 479902..481284
FT /label=dat
FT /locus_tag=dat
FT feature 481285..482961
FT /label=dauA_1
FT /locus_tag=dauA_1
FT feature 482962..484428
FT /label=dauA_2
FT /locus_tag=dauA_2
FT feature 484429..485148
FT /label=dauR_2
FT /locus_tag=dauR_2
FT feature 485149..486525
FT /label=dbpA
FT /locus_tag=dbpA
FT feature 486526..487104
FT /label=dcd
FT /locus_tag=dcd
FT feature 487105..488382
FT /label=dctA_1
FT /locus_tag=dctA_1
FT feature 488383..489666
FT /label=dctA_2
FT /locus_tag=dctA_2
FT feature 489667..490965
FT /label=dcuA
FT /locus_tag=dcuA
FT feature 490966..492303
FT /label=dcuB
FT /locus_tag=dcuB
FT feature 492304..493017
FT /label=dcuR_1
FT /locus_tag=dcuR_1
FT feature 493018..493737
FT /label=dcuR_2
FT /locus_tag=dcuR_2
FT feature 493738..495351
FT /label=dcuS
FT /locus_tag=dcuS
FT feature 495352..496821
FT /label=ddc
FT /locus_tag=ddc
FT feature 496822..497949
FT /label=ddlA
FT /locus_tag=ddlA
FT feature 497950..498870
FT /label=ddlB
FT /locus_tag=ddlB
FT feature 498871..500436
FT /label=ddpA_3
FT /locus_tag=ddpA_3
FT feature 500437..501474
FT /label=ddpB
FT /locus_tag=ddpB
FT feature 501475..502377
FT /label=ddpC_3
FT /locus_tag=ddpC_3
FT feature 502378..504207
FT /label=ddrA
FT /locus_tag=ddrA
FT feature 504208..506178
FT /label=deaD
FT /locus_tag=deaD
FT feature 506179..506634
FT /label=decR
FT /locus_tag=decR
FT feature 506635..507441
FT /label=dedD
FT /locus_tag=dedD
FT feature 507442..507951
FT /label=def
FT /locus_tag=def
FT feature 507952..509382
FT /label=degP
FT /locus_tag=degP
FT feature 509383..510747
FT /label=degQ
FT /locus_tag=degQ
FT feature 510748..511869
FT /label=degS
FT /locus_tag=degS
FT feature 511870..513189
FT /label=deoA
FT /locus_tag=deoA
FT feature 513190..514410
FT /label=deoB
FT /locus_tag=deoB
FT feature 514411..515187
FT /label=deoC
FT /locus_tag=deoC
FT feature 515188..515904
FT /label=deoD
FT /locus_tag=deoD
FT feature 515905..516681
FT /label=deoR
FT /locus_tag=deoR
FT feature 516682..518157
FT /label=der
FT /locus_tag=der
FT feature 518158..519273
FT /label=dgaE
FT /locus_tag=dgaE
FT feature 519274..519639
FT /label=dgkA
FT /locus_tag=dgkA
FT feature 519640..520266
FT /label=dgoA
FT /locus_tag=dgoA
FT feature 520267..521427
FT /label=dgoD
FT /locus_tag=dgoD
FT feature 521428..522342
FT /label=dgoK1
FT /locus_tag=dgoK1
FT feature 522343..523665
FT /label=dgoT
FT /locus_tag=dgoT
FT feature 523666..525180
FT /label=dgt
FT /locus_tag=dgt
FT feature 525181..526275
FT /label=dhaD
FT /locus_tag=dhaD
FT feature 526276..528018
FT /label=dhaK_2
FT /locus_tag=dhaK_2
FT feature 528019..528648
FT /label=dhaL
FT /locus_tag=dhaL
FT feature 528649..529239
FT /label=diaA
FT /locus_tag=diaA
FT feature 529240..530325
FT /label=dinB
FT /locus_tag=dinB
FT feature 530326..531639
FT /label=dinF
FT /locus_tag=dinF
FT feature 531640..533550
FT /label=dinG_1
FT /locus_tag=dinG_1
FT feature 533551..535704
FT /label=dinG_2
FT /locus_tag=dinG_2
FT feature 535705..535953
FT /label=dinI_1
FT /locus_tag=dinI_1
FT feature 535954..536778
FT /label=djlA
FT /locus_tag=djlA
FT feature 536779..537603
FT /label=dkgA
FT /locus_tag=dkgA
FT feature 537604..538752
FT /label=dkgB_1
FT /locus_tag=dkgB_1
FT feature 538753..539553
FT /label=dkgB_2
FT /locus_tag=dkgB_2
FT feature 539554..540009
FT /label=dksA
FT /locus_tag=dksA
FT feature 540010..541752
FT /label=dld
FT /locus_tag=dld
FT feature 541753..542835
FT /label=dmlA
FT /locus_tag=dmlA
FT feature 542836..543774
FT /label=dmlR_1
FT /locus_tag=dmlR_1
FT feature 543775..544671
FT /label=dmlR_19
FT /locus_tag=dmlR_19
FT feature 544672..545556
FT /label=dmlR_21
FT /locus_tag=dmlR_21
FT feature 545557..546483
FT /label=dmlR_23
FT /locus_tag=dmlR_23
FT feature 546484..548004
FT /label=dmlR_24
FT /locus_tag=dmlR_24
FT feature 548005..549000
FT /label=dmlR_3
FT /locus_tag=dmlR_3
FT feature 549001..549903
FT /label=dmlR_4
FT /locus_tag=dmlR_4
FT feature 549904..550836
FT /label=dmlR_6
FT /locus_tag=dmlR_6
FT feature 550837..551715
FT /label=dmlR_7
FT /locus_tag=dmlR_7
FT feature 551716..552666
FT /label=dmlR_8
FT /locus_tag=dmlR_8
FT feature 552667..554973
FT /label=dmsA_1
FT /locus_tag=dmsA_1
FT feature 554974..557409
FT /label=dmsA_2
FT /locus_tag=dmsA_2
FT feature 557410..558825
FT /label=dnaB
FT /locus_tag=dnaB
FT feature 558826..559569
FT /label=dnaC
FT /locus_tag=dnaC
FT feature 559570..563049
FT /label=dnaE
FT /locus_tag=dnaE
FT feature 563050..564792
FT /label=dnaG
FT /locus_tag=dnaG
FT feature 564793..565923
FT /label=dnaJ
FT /locus_tag=dnaJ
FT feature 565924..567840
FT /label=dnaK_2
FT /locus_tag=dnaK_2
FT feature 567841..568938
FT /label=dnaN
FT /locus_tag=dnaN
FT feature 568939..569679
FT /label=dnaQ
FT /locus_tag=dnaQ
FT feature 569680..570216
FT /label=dnaT
FT /locus_tag=dnaT
FT feature 570217..572121
FT /label=dnaX
FT /locus_tag=dnaX
FT feature 572122..573288
FT /label=doeA
FT /locus_tag=doeA
FT feature 573289..574206
FT /label=dosC_1
FT /locus_tag=dosC_1
FT feature 574207..575598
FT /label=dosC_2
FT /locus_tag=dosC_2
FT feature 575599..576888
FT /label=dpp5
FT /locus_tag=dpp5
FT feature 576889..578565
FT /label=dppA_1
FT /locus_tag=dppA_1
FT feature 578566..579582
FT /label=dppB_2
FT /locus_tag=dppB_2
FT feature 579583..580482
FT /label=dppC
FT /locus_tag=dppC
FT feature 580483..581604
FT /label=dprA
FT /locus_tag=dprA
FT feature 581605..582108
FT /label=dps
FT /locus_tag=dps
FT feature 582109..583044
FT /label=drrA
FT /locus_tag=drrA
FT feature 583045..583668
FT /label=dsbA
FT /locus_tag=dsbA
FT feature 583669..584196
FT /label=dsbB
FT /locus_tag=dsbB
FT feature 584197..584907
FT /label=dsbC
FT /locus_tag=dsbC
FT feature 584908..586737
FT /label=dsbD_2
FT /locus_tag=dsbD_2
FT feature 586738..587289
FT /label=dsbE
FT /locus_tag=dsbE
FT feature 587290..588639
FT /label=dsdA
FT /locus_tag=dsdA
FT feature 588640..589974
FT /label=dsdX
FT /locus_tag=dsdX
FT feature 589975..590331
FT /label=dsrF
FT /locus_tag=dsrF
FT feature 590332..590766
FT /label=dtd
FT /locus_tag=dtd
FT feature 590767..592269
FT /label=dtpA
FT /locus_tag=dtpA
FT feature 592270..593739
FT /label=dtpB
FT /locus_tag=dtpB
FT feature 593740..595215
FT /label=dtpD
FT /locus_tag=dtpD
FT feature 595216..596178
FT /label=dus
FT /locus_tag=dus
FT feature 596179..597108
FT /label=dusC
FT /locus_tag=dusC
FT feature 597109..597564
FT /label=dut
FT /locus_tag=dut
FT feature 597565..598764
FT /label=dxr
FT /locus_tag=dxr
FT feature 598765..600624
FT /label=dxs_1
FT /locus_tag=dxs_1
FT feature 600625..601614
FT /label=dxs_3
FT /locus_tag=dxs_3
FT feature 601615..602511
FT /label=eamA
FT /locus_tag=eamA
FT feature 602512..603099
FT /label=eamB_2
FT /locus_tag=eamB_2
FT feature 603100..603588
FT /label=eco
FT /locus_tag=eco
FT feature 603589..604182
FT /label=ecpA
FT /locus_tag=ecpA
FT feature 604183..604848
FT /label=ecpB
FT /locus_tag=ecpB
FT feature 604849..607545
FT /label=ecpC
FT /locus_tag=ecpC
FT feature 607546..609186
FT /label=ecpD
FT /locus_tag=ecpD
FT feature 609187..609894
FT /label=ecpE
FT /locus_tag=ecpE
FT feature 609895..610434
FT /label=ecpR
FT /locus_tag=ecpR
FT feature 610435..611307
FT /label=ectD
FT /locus_tag=ectD
FT feature 611308..611946
FT /label=eda
FT /locus_tag=eda
FT feature 611947..613227
FT /label=efeB
FT /locus_tag=efeB
FT feature 613228..614352
FT /label=efeO
FT /locus_tag=efeO
FT feature 614353..615183
FT /label=efeU
FT /locus_tag=efeU
FT feature 615184..615747
FT /label=efp
FT /locus_tag=efp
FT feature 615748..616401
FT /label=elbB
FT /locus_tag=elbB
FT feature 616402..617571
FT /label=emrA_3
FT /locus_tag=emrA_3
FT feature 617572..619011
FT /label=emrB_1
FT /locus_tag=emrB_1
FT feature 619012..620211
FT /label=emrB_4
FT /locus_tag=emrB_4
FT feature 620212..621765
FT /label=emrB_5
FT /locus_tag=emrB_5
FT feature 621766..622947
FT /label=emrD
FT /locus_tag=emrD
FT feature 622948..624030
FT /label=emrK_1
FT /locus_tag=emrK_1
FT feature 624031..624642
FT /label=emtA
FT /locus_tag=emtA
FT feature 624643..625347
FT /label=endA
FT /locus_tag=endA
FT feature 625348..625977
FT /label=engB
FT /locus_tag=engB
FT feature 625978..627276
FT /label=eno
FT /locus_tag=eno
FT feature 627277..628029
FT /label=entA
FT /locus_tag=entA
FT feature 628030..629202
FT /label=entC
FT /locus_tag=entC
FT feature 629203..629613
FT /label=entH
FT /locus_tag=entH
FT feature 629614..630882
FT /label=envC
FT /locus_tag=envC
FT feature 630883..632235
FT /label=envZ_2
FT /locus_tag=envZ_2
FT feature 632236..633261
FT /label=epd
FT /locus_tag=epd
FT feature 633262..634236
FT /label=epmA
FT /locus_tag=epmA
FT feature 634237..635262
FT /label=epmB
FT /locus_tag=epmB
FT feature 635263..635808
FT /label=epmC
FT /locus_tag=epmC
FT feature 635809..637191
FT /label=epsE_1
FT /locus_tag=epsE_1
FT feature 637192..638682
FT /label=epsE_2
FT /locus_tag=epsE_2
FT feature 638683..639885
FT /label=epsF_1
FT /locus_tag=epsF_1
FT feature 639886..641148
FT /label=epsF_2
FT /locus_tag=epsF_2
FT feature 641149..642429
FT /label=epsL
FT /locus_tag=epsL
FT feature 642430..642912
FT /label=epsM
FT /locus_tag=epsM
FT feature 642913..644550
FT /label=eptA
FT /locus_tag=eptA
FT feature 644551..645453
FT /label=era
FT /locus_tag=era
FT feature 645454..646392
FT /label=erfK
FT /locus_tag=erfK
FT feature 646393..646734
FT /label=erpA
FT /locus_tag=erpA
FT feature 646735..648453
FT /label=ettA_2
FT /locus_tag=ettA_2
FT feature 648454..649230
FT /label=eutC_1
FT /locus_tag=eutC_1
FT feature 649231..650130
FT /label=eutC_2
FT /locus_tag=eutC_2
FT feature 650131..651144
FT /label=eutD
FT /locus_tag=eutD
FT feature 651145..651627
FT /label=eutK
FT /locus_tag=eutK
FT feature 651628..652287
FT /label=eutL
FT /locus_tag=eutL
FT feature 652288..652578
FT /label=eutM
FT /locus_tag=eutM
FT feature 652579..652863
FT /label=eutN
FT /locus_tag=eutN
FT feature 652864..653550
FT /label=eutQ
FT /locus_tag=eutQ
FT feature 653551..653928
FT /label=eutS
FT /locus_tag=eutS
FT feature 653929..654618
FT /label=exbB_1
FT /locus_tag=exbB_1
FT feature 654619..655347
FT /label=exbB_2
FT /locus_tag=exbB_2
FT feature 655348..655776
FT /label=exbD_1
FT /locus_tag=exbD_1
FT feature 655777..656199
FT /label=exbD_2
FT /locus_tag=exbD_2
FT feature 656200..656856
FT /label=exoX
FT /locus_tag=exoX
FT feature 656857..657744
FT /label=exsA
FT /locus_tag=exsA
FT feature 657745..659133
FT /label=exuT_2
FT /locus_tag=exuT_2
FT feature 659134..660594
FT /label=exuT_3
FT /locus_tag=exuT_3
FT feature 660595..661113
FT /label=fabA
FT /locus_tag=fabA
FT feature 661114..662331
FT /label=fabB
FT /locus_tag=fabB
FT feature 662332..663312
FT /label=fabD_1
FT /locus_tag=fabD_1
FT feature 663313..664239
FT /label=fabD_2
FT /locus_tag=fabD_2
FT feature 664240..665478
FT /label=fabF_2
FT /locus_tag=fabF_2
FT feature 665479..666231
FT /label=fabG_10
FT /locus_tag=fabG_10
FT feature 666232..666987
FT /label=fabG_11
FT /locus_tag=fabG_11
FT feature 666988..667734
FT /label=fabG_4
FT /locus_tag=fabG_4
FT feature 667735..668469
FT /label=fabG_6
FT /locus_tag=fabG_6
FT feature 668470..669420
FT /label=fabH
FT /locus_tag=fabH
FT feature 669421..670206
FT /label=fabI
FT /locus_tag=fabI
FT feature 670207..670839
FT /label=fabR
FT /locus_tag=fabR
FT feature 670840..671292
FT /label=fabZ
FT /locus_tag=fabZ
FT feature 671293..672453
FT /label=fadA
FT /locus_tag=fadA
FT feature 672454..674640
FT /label=fadB
FT /locus_tag=fadB
FT feature 674641..676356
FT /label=fadD
FT /locus_tag=fadD
FT feature 676357..678861
FT /label=fadE
FT /locus_tag=fadE
FT feature 678862..680880
FT /label=fadH
FT /locus_tag=fadH
FT feature 680881..682188
FT /label=fadI
FT /locus_tag=fadI
FT feature 682189..684390
FT /label=fadJ
FT /locus_tag=fadJ
FT feature 684391..685710
FT /label=fadL
FT /locus_tag=fadL
FT feature 685711..686109
FT /label=fadM
FT /locus_tag=fadM
FT feature 686110..686685
[truncated: 8,282 more rows]

## Sheet: Supplementary Figure 2
ID Genome standard; DNA; PRO; 1234 BP.
XX
FH Key Location/Qualifiers
FH
FT feature 1..897
FT /label=aaeA_1
FT /locus_tag=aaeA_1
FT feature 898..1992
FT /label=aaeA_2
FT /locus_tag=aaeA_2
FT feature 1993..2925
FT /label=aaeA_3
FT /locus_tag=aaeA_3
FT feature 2926..5277
FT /label=aaeB_1
FT /locus_tag=aaeB_1
FT feature 5278..5481
FT /label=aaeX
FT /locus_tag=aaeX
FT feature 5482..6186
FT /label=aat
FT /locus_tag=aat
FT feature 6187..7146
FT /label=accA
FT /locus_tag=accA
FT feature 7147..7611
FT /label=accB
FT /locus_tag=accB
FT feature 7612..8961
FT /label=accC
FT /locus_tag=accC
FT feature 8962..9942
FT /label=accD
FT /locus_tag=accD
FT feature 9943..11259
FT /label=aceA
FT /locus_tag=aceA
FT feature 11260..12858
FT /label=aceB
FT /locus_tag=aceB
FT feature 12859..14640
FT /label=aceK
FT /locus_tag=aceK
FT feature 14641..15843
FT /label=ackA
FT /locus_tag=ackA
FT feature 15844..18555
FT /label=acnA
FT /locus_tag=acnA
FT feature 18556..21153
FT /label=acnB
FT /locus_tag=acnB
FT feature 21154..22170
FT /label=acoB
FT /locus_tag=acoB
FT feature 22171..23955
FT /label=acoR
FT /locus_tag=acoR
FT feature 23956..24537
FT /label=acpH
FT /locus_tag=acpH
FT feature 24538..24774
FT /label=acpP
FT /locus_tag=acpP
FT feature 24775..25152
FT /label=acpS
FT /locus_tag=acpS
FT feature 25153..26346
FT /label=acr1
FT /locus_tag=acr1
FT feature 26347..27537
FT /label=acrA
FT /locus_tag=acrA
FT feature 27538..30681
FT /label=acrB_1
FT /locus_tag=acrB_1
FT feature 30682..33792
FT /label=acrB_2
FT /locus_tag=acrB_2
FT feature 33793..34941
FT /label=acrE
FT /locus_tag=acrE
FT feature 34942..35589
FT /label=acrR_1
FT /locus_tag=acrR_1
FT feature 35590..36243
FT /label=acrR_2
FT /locus_tag=acrR_2
FT feature 36244..36393
FT /label=acrZ
FT /locus_tag=acrZ
FT feature 36394..38349
FT /label=acs
FT /locus_tag=acs
FT feature 38350..40461
FT /label=acsAB
FT /locus_tag=acsAB
FT feature 40462..44517
FT /label=acsC
FT /locus_tag=acsC
FT feature 44518..44994
FT /label=acsD
FT /locus_tag=acsD
FT feature 44995..45552
FT /label=act
FT /locus_tag=act
FT feature 45553..46473
FT /label=actIII
FT /locus_tag=actIII
FT feature 46474..48126
FT /label=actP
FT /locus_tag=actP
FT feature 48127..49101
FT /label=acuI
FT /locus_tag=acuI
FT feature 49102..49806
FT /label=acuR
FT /locus_tag=acuR
FT feature 49807..50631
FT /label=adaA_1
FT /locus_tag=adaA_1
FT feature 50632..51696
FT /label=ada_1
FT /locus_tag=ada_1
FT feature 51697..53511
FT /label=ade2
FT /locus_tag=ade2
FT feature 53512..54846
FT /label=adeP
FT /locus_tag=adeP
FT feature 54847..56190
FT /label=adeQ
FT /locus_tag=adeQ
FT feature 56191..57456
FT /label=adh1_2
FT /locus_tag=adh1_2
FT feature 57457..58641
FT /label=adhB_1
FT /locus_tag=adhB_1
FT feature 58642..59787
FT /label=adhB_2
FT /locus_tag=adhB_2
FT feature 59788..62463
FT /label=adhE_1
FT /locus_tag=adhE_1
FT feature 62464..63852
FT /label=adhE_2
FT /locus_tag=adhE_2
FT feature 63853..64962
FT /label=adhE_3
FT /locus_tag=adhE_3
FT feature 64963..66363
FT /label=adhE_4
FT /locus_tag=adhE_4
FT feature 66364..67374
FT /label=adhP
FT /locus_tag=adhP
FT feature 67375..68388
FT /label=adhT
FT /locus_tag=adhT
FT feature 68389..69033
FT /label=adk
FT /locus_tag=adk
FT feature 69034..70593
FT /label=adrB_2
FT /locus_tag=adrB_2
FT feature 70594..71772
FT /label=afr_1
FT /locus_tag=afr_1
FT feature 71773..72804
FT /label=afr_2
FT /locus_tag=afr_2
FT feature 72805..73983
FT /label=afr_3
FT /locus_tag=afr_3
FT feature 73984..74973
FT /label=afr_4
FT /locus_tag=afr_4
FT feature 74974..76296
FT /label=aglB
FT /locus_tag=aglB
FT feature 76297..77625
FT /label=agp_1
FT /locus_tag=agp_1
FT feature 77626..78189
FT /label=ahpC
FT /locus_tag=ahpC
FT feature 78190..78618
FT /label=ahpD
FT /locus_tag=ahpD
FT feature 78619..79155
FT /label=ahpD_2
FT /locus_tag=ahpD_2
FT feature 79156..80721
FT /label=ahpF
FT /locus_tag=ahpF
FT feature 80722..82413
FT /label=aidB
FT /locus_tag=aidB
FT feature 82414..83631
FT /label=alaA
FT /locus_tag=alaA
FT feature 83632..84846
FT /label=alaC
FT /locus_tag=alaC
FT feature 84847..85296
FT /label=alaE
FT /locus_tag=alaE
FT feature 85297..87921
FT /label=alaS
FT /locus_tag=alaS
FT feature 87922..89442
FT /label=ald1
FT /locus_tag=ald1
FT feature 89443..90288
FT /label=alkA
FT /locus_tag=alkA
FT feature 90289..90939
FT /label=alkB
FT /locus_tag=alkB
FT feature 90940..91827
FT /label=allS_2
FT /locus_tag=allS_2
FT feature 91828..92904
FT /label=alr
FT /locus_tag=alr
FT feature 92905..93684
FT /label=alsD
FT /locus_tag=alsD
FT feature 93685..95112
FT /label=alsT
FT /locus_tag=alsT
FT feature 95113..96369
FT /label=amaB_1
FT /locus_tag=amaB_1
FT feature 96370..97242
FT /label=amiA
FT /locus_tag=amiA
FT feature 97243..98607
FT /label=amiB
FT /locus_tag=amiB
FT feature 98608..99861
FT /label=amiC_2
FT /locus_tag=amiC_2
FT feature 99862..100707
FT /label=amiD
FT /locus_tag=amiD
FT feature 100708..101184
FT /label=amnD
FT /locus_tag=amnD
FT feature 101185..101745
FT /label=ampD
FT /locus_tag=ampD
FT feature 101746..103032
FT /label=amtB
FT /locus_tag=amtB
FT feature 103033..104517
FT /label=amyA
FT /locus_tag=amyA
FT feature 104518..105642
FT /label=anmK
FT /locus_tag=anmK
FT feature 105643..106662
FT /label=ansA
FT /locus_tag=ansA
FT feature 106663..107703
FT /label=ansB
FT /locus_tag=ansB
FT feature 107704..109155
FT /label=ansP2
FT /locus_tag=ansP2
FT feature 109156..109533
FT /label=apaG
FT /locus_tag=apaG
FT feature 109534..110382
FT /label=apaH
FT /locus_tag=apaH
FT feature 110383..111492
FT /label=apbC
FT /locus_tag=apbC
FT feature 111493..112440
FT /label=apbE_1
FT /locus_tag=apbE_1
FT feature 112441..113490
FT /label=apbE_2
FT /locus_tag=apbE_2
FT feature 113491..114201
FT /label=aphA
FT /locus_tag=aphA
FT feature 114202..116007
FT /label=appA_2
FT /locus_tag=appA_2
FT feature 116008..116559
FT /label=apt
FT /locus_tag=apt
FT feature 116560..117252
FT /label=aqpZ
FT /locus_tag=aqpZ
FT feature 117253..118755
FT /label=araA
FT /locus_tag=araA
FT feature 118756..120465
FT /label=araB
FT /locus_tag=araB
FT feature 120466..121311
FT /label=araC_2
FT /locus_tag=araC_2
FT feature 121312..122217
FT /label=araC_3
FT /locus_tag=araC_3
FT feature 122218..122988
FT /label=araD
FT /locus_tag=araD
FT feature 122989..124407
FT /label=araE
FT /locus_tag=araE
FT feature 124408..125463
FT /label=araF
FT /locus_tag=araF
FT feature 125464..126978
FT /label=araG
FT /locus_tag=araG
FT feature 126979..127878
FT /label=araQ
FT /locus_tag=araQ
FT feature 127879..128595
FT /label=arcA
FT /locus_tag=arcA
FT feature 128596..130956
FT /label=arcB
FT /locus_tag=arcB
FT feature 130957..131247
FT /label=arfA
FT /locus_tag=arfA
FT feature 131248..131658
FT /label=arfB
FT /locus_tag=arfB
FT feature 131659..132573
FT /label=arg
FT /locus_tag=arg
FT feature 132574..133905
FT /label=argA
FT /locus_tag=argA
FT feature 133906..134676
FT /label=argB
FT /locus_tag=argB
FT feature 134677..135678
FT /label=argC
FT /locus_tag=argC
FT feature 135679..136896
FT /label=argD
FT /locus_tag=argD
FT feature 136897..138069
FT /label=argE_1
FT /locus_tag=argE_1
FT feature 138070..139251
FT /label=argE_2
FT /locus_tag=argE_2
FT feature 139252..140400
FT /label=argE_4
FT /locus_tag=argE_4
FT feature 140401..141741
FT /label=argG
FT /locus_tag=argG
FT feature 141742..143112
FT /label=argH
FT /locus_tag=argH
FT feature 143113..144114
FT /label=argI
FT /locus_tag=argI
FT feature 144115..144750
FT /label=argO
FT /locus_tag=argO
FT feature 144751..145713
FT /label=argP
FT /locus_tag=argP
FT feature 145714..146184
FT /label=argR
FT /locus_tag=argR
FT feature 146185..147918
FT /label=argS
FT /locus_tag=argS
FT feature 147919..148698
FT /label=argT
FT /locus_tag=argT
FT feature 148699..148974
FT /label=ariR
FT /locus_tag=ariR
FT feature 148975..150957
FT /label=arnA
FT /locus_tag=arnA
FT feature 150958..152097
FT /label=arnB
FT /locus_tag=arnB
FT feature 152098..153081
FT /label=arnC
FT /locus_tag=arnC
FT feature 153082..153984
FT /label=arnD
FT /locus_tag=arnD
FT feature 153985..154323
FT /label=arnE
FT /locus_tag=arnE
FT feature 154324..154704
FT /label=arnF
FT /locus_tag=arnF
FT feature 154705..156360
FT /label=arnT
FT /locus_tag=arnT
FT feature 156361..157641
FT /label=aroA
FT /locus_tag=aroA
FT feature 157642..158736
FT /label=aroB
FT /locus_tag=aroB
FT feature 158737..159822
FT /label=aroC
FT /locus_tag=aroC
FT feature 159823..160578
FT /label=aroD
FT /locus_tag=aroD
FT feature 160579..161400
FT /label=aroE_1
FT /locus_tag=aroE_1
FT feature 161401..162264
FT /label=aroE_2
FT /locus_tag=aroE_2
FT feature 162265..163083
FT /label=aroE_3
FT /locus_tag=aroE_3
FT feature 163084..164154
FT /label=aroF
FT /locus_tag=aroF
FT feature 164155..165207
FT /label=aroG
FT /locus_tag=aroG
FT feature 165208..166347
FT /label=aroH
FT /locus_tag=aroH
FT feature 166348..166896
FT /label=aroK_1
FT /locus_tag=aroK_1
FT feature 166897..167418
FT /label=aroK_2
FT /locus_tag=aroK_2
FT feature 167419..167949
FT /label=aroL
FT /locus_tag=aroL
FT feature 167950..169326
FT /label=aroP_1
FT /locus_tag=aroP_1
FT feature 169327..170697
FT /label=aroP_2
FT /locus_tag=aroP_2
FT feature 170698..171150
FT /label=aroQ
FT /locus_tag=aroQ
FT feature 171151..172458
FT /label=arsB
FT /locus_tag=arsB
FT feature 172459..172824
FT /label=arsC_2
FT /locus_tag=arsC_2
FT feature 172825..173154
FT /label=arsR2
FT /locus_tag=arsR2
FT feature 173155..173907
FT /label=artI
FT /locus_tag=artI
FT feature 173908..174639
FT /label=artJ_1
FT /locus_tag=artJ_1
FT feature 174640..175371
FT /label=artJ_3
FT /locus_tag=artJ_3
FT feature 175372..176040
FT /label=artM_1
FT /locus_tag=artM_1
FT feature 176041..176781
FT /label=artM_2
FT /locus_tag=artM_2
FT feature 176782..177531
FT /label=artM_4
FT /locus_tag=artM_4
FT feature 177532..178323
FT /label=artP
FT /locus_tag=artP
FT feature 178324..179040
FT /label=artQ_1
FT /locus_tag=artQ_1
FT feature 179041..179292
FT /label=ascD
FT /locus_tag=ascD
FT feature 179293..180459
FT /label=ascG_1
FT /locus_tag=ascG_1
FT feature 180460..181419
FT /label=ascG_2
FT /locus_tag=ascG_2
FT feature 181420..182562
FT /label=ascG_3
FT /locus_tag=ascG_3
FT feature 182563..183669
FT /label=asd_2
FT /locus_tag=asd_2
FT feature 183670..184659
FT /label=asnA
FT /locus_tag=asnA
FT feature 184660..185115
FT /label=asnC
FT /locus_tag=asnC
FT feature 185116..186513
FT /label=asnS
FT /locus_tag=asnS
FT feature 186514..187950
FT /label=aspA
FT /locus_tag=aspA
FT feature 187951..189633
FT /label=aspT_1
FT /locus_tag=aspT_1
FT feature 189634..191292
FT /label=aspT_2
FT /locus_tag=aspT_2
FT feature 191293..192324
FT /label=astA_1
FT /locus_tag=astA_1
FT feature 192325..193344
FT /label=astA_2
FT /locus_tag=astA_2
FT feature 193345..194667
FT /label=astB_1
FT /locus_tag=astB_1
FT feature 194668..195885
FT /label=astC_1
FT /locus_tag=astC_1
FT feature 195886..197364
FT /label=astD_1
FT /locus_tag=astD_1
FT feature 197365..198327
FT /label=astE_1
FT /locus_tag=astE_1
FT feature 198328..199320
FT /label=astE_2
FT /locus_tag=astE_2
FT feature 199321..199629
FT /label=atl
FT /locus_tag=atl
FT feature 199630..201171
FT /label=atpA
FT /locus_tag=atpA
FT feature 201172..201984
FT /label=atpB
FT /locus_tag=atpB
FT feature 201985..202404
FT /label=atpC
FT /locus_tag=atpC
FT feature 202405..203787
FT /label=atpD
FT /locus_tag=atpD
FT feature 203788..204027
FT /label=atpE
FT /locus_tag=atpE
FT feature 204028..204498
FT /label=atpF
FT /locus_tag=atpF
FT feature 204499..205362
FT /label=atpG
FT /locus_tag=atpG
FT feature 205363..205896
FT /label=atpH
FT /locus_tag=atpH
FT feature 205897..206301
FT /label=atpI
FT /locus_tag=atpI
FT feature 206302..207696
FT /label=atzE
FT /locus_tag=atzE
FT feature 207697..208950
FT /label=avtA
FT /locus_tag=avtA
FT feature 208951..209913
FT /label=azoB
FT /locus_tag=azoB
FT feature 209914..210516
FT /label=azoR_1
FT /locus_tag=azoR_1
FT feature 210517..211119
FT /label=azoR_2
FT /locus_tag=azoR_2
FT feature 211120..211920
FT /label=bacC
FT /locus_tag=bacC
FT feature 211921..212697
FT /label=baeR
FT /locus_tag=baeR
FT feature 212698..214200
FT /label=baeS_2
FT /locus_tag=baeS_2
FT feature 214201..216630
FT /label=bamA_1
FT /locus_tag=bamA_1
FT feature 216631..217809
FT /label=bamB
FT /locus_tag=bamB
FT feature 217810..218844
FT /label=bamC
FT /locus_tag=bamC
FT feature 218845..219585
FT /label=bamD
FT /locus_tag=bamD
FT feature 219586..219927
FT /label=bamE
FT /locus_tag=bamE
FT feature 219928..220599
FT /label=basR
FT /locus_tag=basR
FT feature 220600..221694
FT /label=basS
FT /locus_tag=basS
FT feature 221695..223200
FT /label=bauC
FT /locus_tag=bauC
FT feature 223201..223671
FT /label=bcp
FT /locus_tag=bcp
FT feature 223672..224961
FT /label=bcr_2
FT /locus_tag=bcr_2
FT feature 224962..226122
FT /label=bcr_3
FT /locus_tag=bcr_3
FT feature 226123..228465
FT /label=bcsB_1
FT /locus_tag=bcsB_1
FT feature 228466..230895
FT /label=bcsB_2
FT /locus_tag=bcsB_2
FT feature 230896..232002
FT /label=bcsZ
FT /locus_tag=bcsZ
FT feature 232003..232611
FT /label=bdbD
FT /locus_tag=bdbD
FT feature 232612..233334
FT /label=bdcA_2
FT /locus_tag=bdcA_2
FT feature 233335..234348
FT /label=benC
FT /locus_tag=benC
FT feature 234349..235227
FT /label=benM_1
FT /locus_tag=benM_1
FT feature 235228..236136
FT /label=benM_2
FT /locus_tag=benM_2
FT feature 236137..237597
FT /label=bepA_1
FT /locus_tag=bepA_1
FT feature 237598..238794
FT /label=bepA_2
FT /locus_tag=bepA_2
FT feature 238795..239967
FT /label=bepF
FT /locus_tag=bepF
FT feature 239968..241629
FT /label=betA
FT /locus_tag=betA
FT feature 241630..242217
FT /label=betI_1
FT /locus_tag=betI_1
FT feature 242218..242412
FT /label=bfd
FT /locus_tag=bfd
FT feature 242413..242889
FT /label=bfr
FT /locus_tag=bfr
FT feature 242890..244266
FT /label=bglA_1
FT /locus_tag=bglA_1
FT feature 244267..245697
FT /label=bglA_2
FT /locus_tag=bglA_2
FT feature 245698..247992
FT /label=bglB_1
FT /locus_tag=bglB_1
FT feature 247993..249360
FT /label=bglC
FT /locus_tag=bglC
FT feature 249361..250806
FT /label=bglF_2
FT /locus_tag=bglF_2
FT feature 250807..251637
FT /label=bglG
FT /locus_tag=bglG
FT feature 251638..253059
FT /label=bglH_1
FT /locus_tag=bglH_1
FT feature 253060..254829
FT /label=bglH_5
FT /locus_tag=bglH_5
FT feature 254830..255720
FT /label=bglK
FT /locus_tag=bglK
FT feature 255721..257775
FT /label=bglY
FT /locus_tag=bglY
FT feature 257776..258036
FT /label=bhsA_1
FT /locus_tag=bhsA_1
FT feature 258037..258294
FT /label=bhsA_2
FT /locus_tag=bhsA_2
FT feature 258295..258549
FT /label=bhsA_3
FT /locus_tag=bhsA_3
FT feature 258550..258816
FT /label=bhsA_4
FT /locus_tag=bhsA_4
FT feature 258817..259161
FT /label=bhsA_6
FT /locus_tag=bhsA_6
FT feature 259162..260397
FT /label=bicA
FT /locus_tag=bicA
FT feature 260398..261702
FT /label=bioA
FT /locus_tag=bioA
FT feature 261703..262740
FT /label=bioB
FT /locus_tag=bioB
FT feature 262741..263496
FT /label=bioC_1
FT /locus_tag=bioC_1
FT feature 263497..264189
FT /label=bioD1_2
FT /locus_tag=bioD1_2
FT feature 264190..265344
FT /label=bioF
FT /locus_tag=bioF
FT feature 265345..266115
FT /label=bioH
FT /locus_tag=bioH
FT feature 266116..266976
FT /label=birA_1
FT /locus_tag=birA_1
FT feature 266977..267936
FT /label=birA_2
FT /locus_tag=birA_2
FT feature 267937..268794
FT /label=bla
FT /locus_tag=bla
FT feature 268795..269325
FT /label=blc_2
FT /locus_tag=blc_2
FT feature 269326..269799
FT /label=bltD
FT /locus_tag=bltD
FT feature 269800..271008
FT /label=bluF_1
FT /locus_tag=bluF_1
FT feature 271009..271761
FT /label=bluR
FT /locus_tag=bluR
FT feature 271762..273261
FT /label=bmr3
FT /locus_tag=bmr3
FT feature 273262..273576
FT /label=bolA
FT /locus_tag=bolA
FT feature 273577..275100
FT /label=brnQ
FT /locus_tag=brnQ
FT feature 275101..275337
FT /label=bsdD
FT /locus_tag=bsdD
FT feature 275338..275646
FT /label=bsmA
FT /locus_tag=bsmA
FT feature 275647..275901
FT /label=bssS
FT /locus_tag=bssS
FT feature 275902..276732
FT /label=btr
FT /locus_tag=btr
FT feature 276733..279273
FT /label=btuC
FT /locus_tag=btuC
FT feature 279274..280023
FT /label=btuD
FT /locus_tag=btuD
FT feature 280024..280575
FT /label=btuE
FT /locus_tag=btuE
FT feature 280576..281376
FT /label=btuF_3
FT /locus_tag=btuF_3
FT feature 281377..281964
FT /label=btuR
FT /locus_tag=btuR
FT feature 281965..283677
FT /label=budB
FT /locus_tag=budB
FT feature 283678..284448
FT /label=budC
FT /locus_tag=budC
FT feature 284449..285195
FT /label=butA
FT /locus_tag=butA
FT feature 285196..285750
FT /label=caiE
FT /locus_tag=caiE
FT feature 285751..286899
FT /label=carA
FT /locus_tag=carA
FT feature 286900..288015
FT /label=catB
FT /locus_tag=catB
FT feature 288016..288921
FT /label=catM
FT /locus_tag=catM
FT feature 288922..290301
FT /label=cbdA_1
FT /locus_tag=cbdA_1
FT feature 290302..290784
FT /label=cbdB
FT /locus_tag=cbdB
FT feature 290785..292158
FT /label=cbiA
FT /locus_tag=cbiA
FT feature 292159..292794
FT /label=cbiC
FT /locus_tag=cbiC
FT feature 292795..294279
FT /label=cbiD
FT /locus_tag=cbiD
FT feature 294280..294882
FT /label=cbiE
FT /locus_tag=cbiE
FT feature 294883..295653
FT /label=cbiF
FT /locus_tag=cbiF
FT feature 295654..296706
FT /label=cbiG
FT /locus_tag=cbiG
FT feature 296707..297429
FT /label=cbiH
FT /locus_tag=cbiH
FT feature 297430..298212
FT /label=cbiJ
FT /locus_tag=cbiJ
FT feature 298213..298920
FT /label=cbiL
FT /locus_tag=cbiL
FT feature 298921..299661
FT /label=cbiM
FT /locus_tag=cbiM
FT feature 299662..299940
FT /label=cbiN
FT /locus_tag=cbiN
FT feature 299941..300768
FT /label=cbiO
FT /locus_tag=cbiO
FT feature 300769..301443
FT /label=cbiQ
FT /locus_tag=cbiQ
FT feature 301444..302010
FT /label=cbiT
FT /locus_tag=cbiT
FT feature 302011..302928
FT /label=cbpA
FT /locus_tag=cbpA
FT feature 302929..303234
FT /label=cbpM
FT /locus_tag=cbpM
FT feature 303235..304473
FT /label=cca
FT /locus_tag=cca
FT feature 304474..305412
FT /label=ccmB
FT /locus_tag=ccmB
FT feature 305413..306147
FT /label=ccmC
FT /locus_tag=ccmC
FT feature 306148..306375
FT /label=ccmD
FT /locus_tag=ccmD
FT feature 306376..306831
FT /label=ccmE
FT /locus_tag=ccmE
FT feature 306832..308781
FT /label=ccmF
FT /locus_tag=ccmF
FT feature 308782..309237
FT /label=ccmH_2
FT /locus_tag=ccmH_2
FT feature 309238..309789
FT /label=ccmK
FT /locus_tag=ccmK
FT feature 309790..310275
FT /label=ccmK2_1
FT /locus_tag=ccmK2_1
FT feature 310276..310548
FT /label=ccmL_1
FT /locus_tag=ccmL_1
FT feature 310549..311544
FT /label=ccpA_2
FT /locus_tag=ccpA_2
FT feature 311545..312558
FT /label=ccpA_3
FT /locus_tag=ccpA_3
FT feature 312559..313440
FT /label=cdd
FT /locus_tag=cdd
FT feature 313441..314205
FT /label=cdh
FT /locus_tag=cdh
FT feature 314206..315156
FT /label=cdhR_2
FT /locus_tag=cdhR_2
FT feature 315157..316566
FT /label=cdpA
FT /locus_tag=cdpA
FT feature 316567..317424
FT /label=cdsA
FT /locus_tag=cdsA
FT feature 317425..317757
FT /label=cedA
FT /locus_tag=cedA
FT feature 317758..318069
FT /label=celA_1
FT /locus_tag=celA_1
FT feature 318070..318375
FT /label=celA_2
FT /locus_tag=celA_2
FT feature 318376..318765
FT /label=cetB
FT /locus_tag=cetB
FT feature 318766..319914
FT /label=cfa
FT /locus_tag=cfa
FT feature 319915..320784
FT /label=cfxP
FT /locus_tag=cfxP
FT feature 320785..321882
FT /label=chaA
FT /locus_tag=chaA
FT feature 321883..322110
FT /label=chaB
FT /locus_tag=chaB
FT feature 322111..322455
FT /label=chbA_1
FT /locus_tag=chbA_1
FT feature 322456..322767
FT /label=chbA_2
FT /locus_tag=chbA_2
FT feature 322768..323076
FT /label=chbA_3
FT /locus_tag=chbA_3
FT feature 323077..323394
FT /label=chbA_4
FT /locus_tag=chbA_4
FT feature 323395..323712
FT /label=chbB
FT /locus_tag=chbB
FT feature 323713..325059
FT /label=chbF
FT /locus_tag=chbF
FT feature 325060..325818
FT /label=chbG
FT /locus_tag=chbG
FT feature 325819..327006
FT /label=chbR_2
FT /locus_tag=chbR_2
FT feature 327007..328257
FT /label=chiA1
FT /locus_tag=chiA1
FT feature 328258..329658
FT /label=chiP
FT /locus_tag=chiP
FT feature 329659..329991
FT /label=chiQ
FT /locus_tag=chiQ
FT feature 329992..330855
FT /label=cho
FT /locus_tag=cho
FT feature 330856..331422
FT /label=chrR
FT /locus_tag=chrR
FT feature 331423..331920
FT /label=chuR
FT /locus_tag=chuR
FT feature 331921..332325
FT /label=cidA_1
FT /locus_tag=cidA_1
FT feature 332326..333681
FT /label=cimH_1
FT /locus_tag=cimH_1
FT feature 333682..335046
FT /label=cimH_2
FT /locus_tag=cimH_2
FT feature 335047..336669
FT /label=citA_1
FT /locus_tag=citA_1
FT feature 336670..337365
FT /label=citB_1
FT /locus_tag=citB_1
FT feature 337366..338205
FT /label=citG_1
FT /locus_tag=citG_1
FT feature 338206..338745
FT /label=citX
FT /locus_tag=citX
FT feature 338746..340125
FT /label=clcA_1
FT /locus_tag=clcA_1
FT feature 340126..341634
FT /label=clcA_2
FT /locus_tag=clcA_2
FT feature 341635..342525
FT /label=clcD_1
FT /locus_tag=clcD_1
FT feature 342526..345210
FT /label=clpB_2
FT /locus_tag=clpB_2
FT feature 345211..345834
FT /label=clpP
FT /locus_tag=clpP
FT feature 345835..346149
FT /label=clpS
FT /locus_tag=clpS
FT feature 346150..347424
FT /label=clpX
FT /locus_tag=clpX
FT feature 347425..348882
FT /label=clsA
FT /locus_tag=clsA
FT feature 348883..350124
FT /label=clsB
FT /locus_tag=clsB
FT feature 350125..350859
FT /label=cmk
FT /locus_tag=cmk
FT feature 350860..351600
FT /label=cmoA
FT /locus_tag=cmoA
FT feature 351601..352602
FT /label=cmoB
FT /locus_tag=cmoB
FT feature 352603..353403
FT /label=cmoM
FT /locus_tag=cmoM
FT feature 353404..354288
FT /label=cmpB
FT /locus_tag=cmpB
FT feature 354289..355119
FT /label=cmpC_1
FT /locus_tag=cmpC_1
FT feature 355120..355905
FT /label=cmpC_2
FT /locus_tag=cmpC_2
FT feature 355906..356679
FT /label=cmpD
FT /locus_tag=cmpD
FT feature 356680..357546
FT /label=cmpR_2
FT /locus_tag=cmpR_2
FT feature 357547..358425
FT /label=cmpR_3
FT /locus_tag=cmpR_3
FT feature 358426..359235
FT /label=cmtR
FT /locus_tag=cmtR
FT feature 359236..360159
FT /label=coaA
FT /locus_tag=coaA
FT feature 360160..360636
FT /label=coaD
FT /locus_tag=coaD
FT feature 360637..361257
FT /label=coaE
FT /locus_tag=coaE
FT feature 361258..362085
FT /label=cobB
FT /locus_tag=cobB
FT feature 362086..362712
FT /label=cobC
FT /locus_tag=cobC
FT feature 362713..363669
FT /label=cobD_1
FT /locus_tag=cobD_1
FT feature 363670..364743
FT /label=cobD_2
FT /locus_tag=cobD_2
FT feature 364744..366267
FT /label=cobQ
FT /locus_tag=cobQ
FT feature 366268..367320
FT /label=cobT_2
FT /locus_tag=cobT_2
FT feature 367321..367863
FT /label=cobU
FT /locus_tag=cobU
FT feature 367864..369183
FT /label=codA_2
FT /locus_tag=codA_2
FT feature 369184..370446
FT /label=codB
FT /locus_tag=codB
FT feature 370447..371262
FT /label=cof
FT /locus_tag=cof
FT feature 371263..371628
FT /label=comEA
FT /locus_tag=comEA
FT feature 371629..373146
FT /label=comM
FT /locus_tag=comM
FT feature 373147..373782
FT /label=comR
FT /locus_tag=comR
FT feature 373783..374271
FT /label=cooF
FT /locus_tag=cooF
FT feature 374272..375222
FT /label=corA
FT /locus_tag=corA
FT feature 375223..376293
FT /label=corC_1
FT /locus_tag=corC_1
FT feature 376294..377919
FT /label=corC_3
FT /locus_tag=corC_3
FT feature 377920..379257
FT /label=corC_4
FT /locus_tag=corC_4
FT feature 379258..380082
FT /label=cpdA_1
FT /locus_tag=cpdA_1
FT feature 380083..380904
FT /label=cpdA_2
FT /locus_tag=cpdA_2
FT feature 380905..382926
FT /label=cpdB
FT /locus_tag=cpdB
FT feature 382927..384066
FT /label=cph2_1
FT /locus_tag=cph2_1
FT feature 384067..386070
FT /label=cph2_2
FT /locus_tag=cph2_2
FT feature 386071..386904
FT /label=cpo
FT /locus_tag=cpo
FT feature 386905..387771
FT /label=cpoB
FT /locus_tag=cpoB
FT feature 387772..389145
FT /label=cpxA
FT /locus_tag=cpxA
FT feature 389146..389649
FT /label=cpxP
FT /locus_tag=cpxP
FT feature 389650..390348
FT /label=cpxR
FT /locus_tag=cpxR
FT feature 390349..391353
FT /label=cra_2
FT /locus_tag=cra_2
FT feature 391354..391737
FT /label=crcB
FT /locus_tag=crcB
FT feature 391738..392424
FT /label=creB
FT /locus_tag=creB
FT feature 392425..393783
FT /label=creD
FT /locus_tag=creD
FT feature 393784..394179
FT /label=crl
FT /locus_tag=crl
FT feature 394180..395280
FT /label=crnA
FT /locus_tag=crnA
FT feature 395281..395913
FT /label=crp
FT /locus_tag=crp
FT feature 395914..396423
FT /label=crr
FT /locus_tag=crr
FT feature 396424..397716
FT /label=csbX
FT /locus_tag=csbX
FT feature 397717..398922
FT /label=csdA
FT /locus_tag=csdA
FT feature 398923..399357
FT /label=csdE
FT /locus_tag=csdE
FT feature 399358..400008
FT /label=csgD_2
FT /locus_tag=csgD_2
FT feature 400009..400983
FT /label=csiD
FT /locus_tag=csiD
FT feature 400984..401196
FT /label=cspA
FT /locus_tag=cspA
FT feature 401197..401406
FT /label=cspC
FT /locus_tag=cspC
FT feature 401407..401616
FT /label=cspE
FT /locus_tag=cspE
FT feature 401617..401802
FT /label=csrA
FT /locus_tag=csrA
FT feature 401803..403740
FT /label=csrD
FT /locus_tag=csrD
FT feature 403741..406425
FT /label=ctpF_2
FT /locus_tag=ctpF_2
FT feature 406426..406836
FT /label=cueR
FT /locus_tag=cueR
FT feature 406837..407871
FT /label=curA
FT /locus_tag=curA
FT feature 407872..411018
FT /label=cusA
FT /locus_tag=cusA
FT feature 411019..412278
FT /label=cusB
FT /locus_tag=cusB
FT feature 412279..413730
FT /label=cusC_1
FT /locus_tag=cusC_1
FT feature 413731..415167
FT /label=cusC_2
FT /locus_tag=cusC_2
FT feature 415168..416661
FT /label=cusC_3
FT /locus_tag=cusC_3
FT feature 416662..417006
FT /label=cusF
FT /locus_tag=cusF
FT feature 417007..417687
FT /label=cusR
FT /locus_tag=cusR
FT feature 417688..418008
FT /label=cutA
FT /locus_tag=cutA
FT feature 418009..418749
FT /label=cutC_1
FT /locus_tag=cutC_1
FT feature 418750..421044
FT /label=cutC_2
FT /locus_tag=cutC_2
FT feature 421045..421983
FT /label=cutD_1
FT /locus_tag=cutD_1
FT feature 421984..422859
FT /label=cutD_2
FT /locus_tag=cutD_2
FT feature 422860..423348
FT /label=cvpA
FT /locus_tag=cvpA
FT feature 423349..425079
FT /label=cvrA
FT /locus_tag=cvrA
FT feature 425080..425400
FT /label=cyaY
FT /locus_tag=cyaY
FT feature 425401..425928
FT /label=cybB
FT /locus_tag=cybB
FT feature 425929..426315
FT /label=cybC
FT /locus_tag=cybC
FT feature 426316..427743
FT /label=cycA_1
FT /locus_tag=cycA_1
FT feature 427744..429144
FT /label=cycA_2
FT /locus_tag=cycA_2
FT feature 429145..430539
FT /label=cydA_1
FT /locus_tag=cydA_1
FT feature 430540..431547
FT /label=cydB_1
FT /locus_tag=cydB_1
FT feature 431548..432555
FT /label=cydB_2
FT /locus_tag=cydB_2
FT feature 432556..433695
FT /label=cydB_3
FT /locus_tag=cydB_3
FT feature 433696..435462
FT /label=cydD
FT /locus_tag=cydD
FT feature 435463..436497
FT /label=cynR_1
FT /locus_tag=cynR_1
FT feature 436498..437502
FT /label=cynR_11
FT /locus_tag=cynR_11
FT feature 437503..438384
FT /label=cynR_4
FT /locus_tag=cynR_4
FT feature 438385..439287
FT /label=cynR_5
FT /locus_tag=cynR_5
FT feature 439288..440211
FT /label=cynR_6
FT /locus_tag=cynR_6
FT feature 440212..441138
FT /label=cynR_9
FT /locus_tag=cynR_9
FT feature 441139..441774
FT /label=cynT
FT /locus_tag=cynT
FT feature 441775..442719
FT /label=cyoA
FT /locus_tag=cyoA
FT feature 442720..444711
FT /label=cyoB
FT /locus_tag=cyoB
FT feature 444712..445323
FT /label=cyoC
FT /locus_tag=cyoC
FT feature 445324..445653
FT /label=cyoD
FT /locus_tag=cyoD
FT feature 445654..446541
FT /label=cyoE
FT /locus_tag=cyoE
FT feature 446542..447633
FT /label=cysA_2
FT /locus_tag=cysA_2
FT feature 447634..448236
FT /label=cysC
FT /locus_tag=cysC
FT feature 448237..449145
FT /label=cysD
FT /locus_tag=cysD
FT feature 449146..450132
FT /label=cysE_1
FT /locus_tag=cysE_1
FT feature 450133..450954
FT /label=cysE_2
FT /locus_tag=cysE_2
FT feature 450955..452367
FT /label=cysG_1
FT /locus_tag=cysG_1
FT feature 452368..453738
FT /label=cysG_2
FT /locus_tag=cysG_2
FT feature 453739..454470
FT /label=cysH_2
FT /locus_tag=cysH_2
FT feature 454471..456267
FT /label=cysJ_1
FT /locus_tag=cysJ_1
FT feature 456268..456711
FT /label=cysJ_2
FT /locus_tag=cysJ_2
FT feature 456712..457680
FT /label=cysK
FT /locus_tag=cysK
FT feature 457681..458946
FT /label=cysL
FT /locus_tag=cysL
FT feature 458947..459855
FT /label=cysM_2
FT /locus_tag=cysM_2
FT feature 459856..461283
FT /label=cysN
FT /locus_tag=cysN
FT feature 461284..461571
FT /label=cysO
FT /locus_tag=cysO
FT feature 461572..462585
FT /label=cysP
FT /locus_tag=cysP
FT feature 462586..463326
FT /label=cysQ
FT /locus_tag=cysQ
FT feature 463327..464709
FT /label=cysS
FT /locus_tag=cysS
FT feature 464710..465540
FT /label=cysT
FT /locus_tag=cysT
FT feature 465541..467199
FT /label=cysW_1
FT /locus_tag=cysW_1
FT feature 467200..468846
FT /label=cysW_3
FT /locus_tag=cysW_3
FT feature 468847..469722
FT /label=cysW_4
FT /locus_tag=cysW_4
FT feature 469723..470481
FT /label=cysZ
FT /locus_tag=cysZ
FT feature 470482..471768
FT /label=cytR_1
FT /locus_tag=cytR_1
FT feature 471769..472794
FT /label=cytR_2
FT /locus_tag=cytR_2
FT feature 472795..474063
FT /label=dacA
FT /locus_tag=dacA
FT feature 474064..475497
FT /label=dacB
FT /locus_tag=dacB
FT feature 475498..476706
FT /label=dacC
FT /locus_tag=dacC
FT feature 476707..477777
FT /label=dadX
FT /locus_tag=dadX
FT feature 477778..478605
FT /label=dam
FT /locus_tag=dam
FT feature 478606..479898
FT /label=damX
FT /locus_tag=damX
FT feature 479899..480816
FT /label=dapAL
FT /locus_tag=dapAL
FT feature 480817..481695
FT /label=dapA_1
FT /locus_tag=dapA_1
FT feature 481696..482619
FT /label=dapA_5
FT /locus_tag=dapA_5
FT feature 482620..483438
FT /label=dapB
FT /locus_tag=dapB
FT feature 483439..484260
FT /label=dapD
FT /locus_tag=dapD
FT feature 484261..485388
FT /label=dapE
FT /locus_tag=dapE
FT feature 485389..486273
FT /label=dapF_1
FT /locus_tag=dapF_1
FT feature 486274..487134
FT /label=dapF_2
FT /locus_tag=dapF_2
FT feature 487135..487728
FT /label=dapH
FT /locus_tag=dapH
FT feature 487729..488904
FT /label=dapL
FT /locus_tag=dapL
FT feature 488905..490287
FT /label=dat
FT /locus_tag=dat
FT feature 490288..491964
FT /label=dauA_1
FT /locus_tag=dauA_1
FT feature 491965..493431
FT /label=dauA_2
FT /locus_tag=dauA_2
FT feature 493432..494151
FT /label=dauR_2
FT /locus_tag=dauR_2
FT feature 494152..495534
FT /label=dbpA
FT /locus_tag=dbpA
FT feature 495535..496113
FT /label=dcd
FT /locus_tag=dcd
FT feature 496114..497385
FT /label=dctA_1
FT /locus_tag=dctA_1
FT feature 497386..498669
FT /label=dctA_2
FT /locus_tag=dctA_2
FT feature 498670..499968
FT /label=dcuA
FT /locus_tag=dcuA
FT feature 499969..501306
FT /label=dcuB
FT /locus_tag=dcuB
FT feature 501307..502020
FT /label=dcuR_1
FT /locus_tag=dcuR_1
FT feature 502021..502740
FT /label=dcuR_2
FT /locus_tag=dcuR_2
FT feature 502741..504354
FT /label=dcuS
FT /locus_tag=dcuS
FT feature 504355..505824
FT /label=ddc
FT /locus_tag=ddc
FT feature 505825..506952
FT /label=ddlA
FT /locus_tag=ddlA
FT feature 506953..507873
FT /label=ddlB
FT /locus_tag=ddlB
FT feature 507874..509442
FT /label=ddpA_3
FT /locus_tag=ddpA_3
FT feature 509443..510480
FT /label=ddpB
FT /locus_tag=ddpB
FT feature 510481..511383
FT /label=ddpC_3
FT /locus_tag=ddpC_3
FT feature 511384..513213
FT /label=ddrA
FT /locus_tag=ddrA
FT feature 513214..515142
FT /label=deaD
FT /locus_tag=deaD
FT feature 515143..515601
FT /label=decR
FT /locus_tag=decR
FT feature 515602..516402
FT /label=dedD
FT /locus_tag=dedD
FT feature 516403..516912
FT /label=def
FT /locus_tag=def
FT feature 516913..518346
FT /label=degP
FT /locus_tag=degP
FT feature 518347..519711
FT /label=degQ
FT /locus_tag=degQ
FT feature 519712..520833
FT /label=degS
FT /locus_tag=degS
FT feature 520834..522153
FT /label=deoA
FT /locus_tag=deoA
FT feature 522154..523374
FT /label=deoB
FT /locus_tag=deoB
FT feature 523375..524154
FT /label=deoC
FT /locus_tag=deoC
FT feature 524155..524874
FT /label=deoD
FT /locus_tag=deoD
FT feature 524875..525651
FT /label=deoR
FT /locus_tag=deoR
FT feature 525652..527130
FT /label=der
FT /locus_tag=der
FT feature 527131..528246
FT /label=dgaE
FT /locus_tag=dgaE
FT feature 528247..528615
FT /label=dgkA
FT /locus_tag=dgkA
FT feature 528616..529242
FT /label=dgoA
FT /locus_tag=dgoA
FT feature 529243..530403
FT /label=dgoD
FT /locus_tag=dgoD
FT feature 530404..531318
FT /label=dgoK1
FT /locus_tag=dgoK1
FT feature 531319..532641
FT /label=dgoT
FT /locus_tag=dgoT
FT feature 532642..534156
FT /label=dgt
FT /locus_tag=dgt
FT feature 534157..535251
FT /label=dhaD
FT /locus_tag=dhaD
FT feature 535252..536994
FT /label=dhaK_2
FT /locus_tag=dhaK_2
FT feature 536995..537624
FT /label=dhaL
FT /locus_tag=dhaL
FT feature 537625..538215
FT /label=diaA
FT /locus_tag=diaA
FT feature 538216..539301
FT /label=dinB
FT /locus_tag=dinB
FT feature 539302..540615
FT /label=dinF
FT /locus_tag=dinF
FT feature 540616..542526
FT /label=dinG_1
FT /locus_tag=dinG_1
FT feature 542527..544680
FT /label=dinG_2
FT /locus_tag=dinG_2
FT feature 544681..544932
FT /label=dinI_1
FT /locus_tag=dinI_1
FT feature 544933..545760
FT /label=djlA
FT /locus_tag=djlA
FT feature 545761..546588
FT /label=dkgA
FT /locus_tag=dkgA
FT feature 546589..547737
FT /label=dkgB_1
FT /locus_tag=dkgB_1
FT feature 547738..548538
FT /label=dkgB_2
FT /locus_tag=dkgB_2
FT feature 548539..548994
FT /label=dksA
FT /locus_tag=dksA
FT feature 548995..550737
FT /label=dld
FT /locus_tag=dld
FT feature 550738..551820
FT /label=dmlA
FT /locus_tag=dmlA
FT feature 551821..552726
FT /label=dmlR_1
FT /locus_tag=dmlR_1
FT feature 552727..553626
FT /label=dmlR_13
FT /locus_tag=dmlR_13
FT feature 553627..554523
FT /label=dmlR_19
FT /locus_tag=dmlR_19
FT feature 554524..555411
FT /label=dmlR_21
FT /locus_tag=dmlR_21
FT feature 555412..556341
FT /label=dmlR_23
FT /locus_tag=dmlR_23
FT feature 556342..557862
FT /label=dmlR_24
FT /locus_tag=dmlR_24
FT feature 557863..558858
FT /label=dmlR_3
FT /locus_tag=dmlR_3
FT feature 558859..559776
FT /label=dmlR_4
FT /locus_tag=dmlR_4
FT feature 559777..560709
FT /label=dmlR_6
FT /locus_tag=dmlR_6
FT feature 560710..561588
FT /label=dmlR_7
FT /locus_tag=dmlR_7
FT feature 561589..562476
FT /label=dmlR_8
FT /locus_tag=dmlR_8
FT feature 562477..564783
FT /label=dmsA_1
FT /locus_tag=dmsA_1
FT feature 564784..567219
FT /label=dmsA_2
FT /locus_tag=dmsA_2
FT feature 567220..568635
FT /label=dnaB
FT /locus_tag=dnaB
FT feature 568636..569379
FT /label=dnaC
FT /locus_tag=dnaC
FT feature 569380..572859
FT /label=dnaE
FT /locus_tag=dnaE
FT feature 572860..574605
FT /label=dnaG
FT /locus_tag=dnaG
FT feature 574606..575736
FT /label=dnaJ
FT /locus_tag=dnaJ
FT feature 575737..577653
FT /label=dnaK_2
FT /locus_tag=dnaK_2
FT feature 577654..578754
FT /label=dnaN
FT /locus_tag=dnaN
FT feature 578755..579495
FT /label=dnaQ
FT /locus_tag=dnaQ
FT feature 579496..580032
FT /label=dnaT
FT /locus_tag=dnaT
FT feature 580033..581940
FT /label=dnaX
FT /locus_tag=dnaX
FT feature 581941..583107
FT /label=doeA
FT /locus_tag=doeA
FT feature 583108..584025
FT /label=dosC_1
FT /locus_tag=dosC_1
FT feature 584026..585420
FT /label=dosC_2
FT /locus_tag=dosC_2
FT feature 585421..586710
FT /label=dpp5
FT /locus_tag=dpp5
FT feature 586711..588387
FT /label=dppA_1
FT /locus_tag=dppA_1
FT feature 588388..589407
FT /label=dppB_2
FT /locus_tag=dppB_2
FT feature 589408..590310
FT /label=dppC
FT /locus_tag=dppC
FT feature 590311..591432
FT /label=dprA
FT /locus_tag=dprA
FT feature 591433..591936
FT /label=dps
FT /locus_tag=dps
FT feature 591937..592872
FT /label=drrA
FT /locus_tag=drrA
FT feature 592873..593496
FT /label=dsbA
FT /locus_tag=dsbA
FT feature 593497..594027
FT /label=dsbB
FT /locus_tag=dsbB
FT feature 594028..594738
FT /label=dsbC
FT /locus_tag=dsbC
FT feature 594739..596568
FT /label=dsbD_2
FT /locus_tag=dsbD_2
FT feature 596569..597123
FT /label=dsbE
FT /locus_tag=dsbE
FT feature 597124..598473
FT /label=dsdA
FT /locus_tag=dsdA
FT feature 598474..599808
FT /label=dsdX
FT /locus_tag=dsdX
FT feature 599809..600168
FT /label=dsrF
FT /locus_tag=dsrF
FT feature 600169..600603
FT /label=dtd
FT /locus_tag=dtd
FT feature 600604..602106
FT /label=dtpA
FT /locus_tag=dtpA
FT feature 602107..603576
FT /label=dtpB
FT /locus_tag=dtpB
FT feature 603577..605052
FT /label=dtpD
FT /locus_tag=dtpD
FT feature 605053..606015
FT /label=dus
FT /locus_tag=dus
FT feature 606016..607767
FT /label=dusA
FT /locus_tag=dusA
FT feature 607768..608697
FT /label=dusC
FT /locus_tag=dusC
FT feature 608698..609156
FT /label=dut
FT /locus_tag=dut
FT feature 609157..610356
FT /label=dxr
FT /locus_tag=dxr
FT feature 610357..612219
FT /label=dxs_1
FT /locus_tag=dxs_1
FT feature 612220..613209
FT /label=dxs_3
FT /locus_tag=dxs_3
FT feature 613210..614106
FT /label=eamA
FT /locus_tag=eamA
FT feature 614107..614694
FT /label=eamB_2
FT /locus_tag=eamB_2
FT feature 614695..615183
FT /label=eco
FT /locus_tag=eco
FT feature 615184..615777
FT /label=ecpA
FT /locus_tag=ecpA
FT feature 615778..616443
FT /label=ecpB
FT /locus_tag=ecpB
FT feature 616444..619140
FT /label=ecpC
FT /locus_tag=ecpC
FT feature 619141..620781
FT /label=ecpD
FT /locus_tag=ecpD
FT feature 620782..621492
FT /label=ecpE
FT /locus_tag=ecpE
FT feature 621493..622032
FT /label=ecpR
FT /locus_tag=ecpR
FT feature 622033..622905
FT /label=ectD
FT /locus_tag=ectD
FT feature 622906..623547
FT /label=eda
FT /locus_tag=eda
FT feature 623548..624828
FT /label=efeB
FT /locus_tag=efeB
FT feature 624829..625953
FT /label=efeO
FT /locus_tag=efeO
FT feature 625954..626784
FT /label=efeU
FT /locus_tag=efeU
FT feature 626785..627351
FT /label=efp
FT /locus_tag=efp
FT feature 627352..628005
FT /label=elbB
FT /locus_tag=elbB
FT feature 628006..629175
FT /label=emrA_3
FT /locus_tag=emrA_3
FT feature 629176..630615
FT /label=emrB_1
FT /locus_tag=emrB_1
FT feature 630616..631815
FT /label=emrB_4
FT /locus_tag=emrB_4
FT feature 631816..633369
FT /label=emrB_5
FT /locus_tag=emrB_5
FT feature 633370..634551
FT /label=emrD
FT /locus_tag=emrD
FT feature 634552..635634
FT /label=emrK_1
FT /locus_tag=emrK_1
FT feature 635635..636246
FT /label=emtA
FT /locus_tag=emtA
FT feature 636247..636954
FT /label=endA
FT /locus_tag=endA
FT feature 636955..637587
FT /label=engB
FT /locus_tag=engB
FT feature 637588..638886
FT /label=eno
FT /locus_tag=eno
FT feature 638887..639639
FT /label=entA
FT /locus_tag=entA
FT feature 639640..640812
FT /label=entC
FT /locus_tag=entC
FT feature 640813..641223
FT /label=entH
FT /locus_tag=entH
FT feature 641224..642495
FT /label=envC
FT /locus_tag=envC
FT feature 642496..643851
FT /label=envZ_2
FT /locus_tag=envZ_2
FT feature 643852..644877
FT /label=epd
FT /locus_tag=epd
FT feature 644878..645852
FT /label=epmA
FT /locus_tag=epmA
FT feature 645853..646878
FT /label=epmB
FT /locus_tag=epmB
FT feature 646879..647427
FT /label=epmC
FT /locus_tag=epmC
FT feature 647428..648810
FT /label=epsE_1
FT /locus_tag=epsE_1
FT feature 648811..650304
FT /label=epsE_2
FT /locus_tag=epsE_2
FT feature 650305..651510
FT /label=epsF_1
FT /locus_tag=epsF_1
FT feature 651511..652773
FT /label=epsF_2
FT /locus_tag=epsF_2
FT feature 652774..654054
FT /label=epsL
FT /locus_tag=epsL
FT feature 654055..654537
FT /label=epsM
FT /locus_tag=epsM
FT feature 654538..656175
FT /label=eptA
FT /locus_tag=eptA
FT feature 656176..657078
FT /label=era
FT /locus_tag=era
FT feature 657079..658017
FT /label=erfK
FT /locus_tag=erfK
FT feature 658018..658359
FT /label=erpA
FT /locus_tag=erpA
FT feature 658360..660078
FT /label=ettA_2
FT /locus_tag=ettA_2
FT feature 660079..660855
FT /label=eutC_1
FT /locus_tag=eutC_1
FT feature 660856..661758
FT /label=eutC_2
FT /locus_tag=eutC_2
FT feature 661759..662772
FT /label=eutD
FT /locus_tag=eutD
FT feature 662773..663255
FT /label=eutK
FT /locus_tag=eutK
FT feature 663256..663915
FT /label=eutL
FT /locus_tag=eutL
FT feature 663916..664206
FT /label=eutM
FT /locus_tag=eutM
FT feature 664207..664491
FT /label=eutN
FT /locus_tag=eutN
FT feature 664492..665178
FT /label=eutQ
FT /locus_tag=eutQ
FT feature 665179..665556
FT /label=eutS
FT /locus_tag=eutS
FT feature 665557..666246
FT /label=exbB_1
FT /locus_tag=exbB_1
FT feature 666247..666975
FT /label=exbB_2
FT /locus_tag=exbB_2
FT feature 666976..667404
FT /label=exbD_1
FT /locus_tag=exbD_1
FT feature 667405..667827
FT /label=exbD_2
FT /locus_tag=exbD_2
FT feature 667828..668487
FT /label=exoX
FT /locus_tag=exoX
FT feature 668488..669375
FT /label=exsA
FT /locus_tag=exsA
FT feature 669376..670764
FT /label=exuT_2
FT /locus_tag=exuT_2
FT feature 670765..672225
FT /label=exuT_3
FT /locus_tag=exuT_3
FT feature 672226..672744
FT /label=fabA
FT /locus_tag=fabA
FT feature 672745..673965
FT /label=fabB
FT /locus_tag=fabB
FT feature 673966..674946
FT /label=fabD_1
FT /locus_tag=fabD_1
FT feature 674947..675873
FT /label=fabD_2
FT /locus_tag=fabD_2
FT feature 675874..677112
FT /label=fabF_2
FT /locus_tag=fabF_2
FT feature 677113..677865
FT /label=fabG_10
FT /locus_tag=fabG_10
FT feature 677866..678621
FT /label=fabG_11
FT /locus_tag=fabG_11
FT feature 678622..679368
FT /label=fabG_4
FT /locus_tag=fabG_4
FT feature 679369..680103
FT /label=fabG_6
FT /locus_tag=fabG_6
FT feature 680104..681057
[truncated: 8,495 more rows]

## Sheet: Cluster 21
ID Genome standard; DNA; PRO; 1234 BP.
XX
FH Key Location/Qualifiers
FH
FT feature 1..903
FT /label=Hgd
FT /locus_tag=Hgd
FT feature 904..1824
FT /label=aaeA_1
FT /locus_tag=aaeA_1
FT feature 1825..2757
FT /label=aaeA_2
FT /locus_tag=aaeA_2
FT feature 2758..3654
FT /label=aaeA_3
FT /locus_tag=aaeA_3
FT feature 3655..5703
FT /label=aaeB_1
FT /locus_tag=aaeB_1
FT feature 5704..7671
FT /label=aaeB_2
FT /locus_tag=aaeB_2
FT feature 7672..9696
FT /label=aaeB_3
FT /locus_tag=aaeB_3
FT feature 9697..9900
FT /label=aaeX
FT /locus_tag=aaeX
FT feature 9901..10605
FT /label=aat
FT /locus_tag=aat
FT feature 10606..12051
FT /label=abgB
FT /locus_tag=abgB
FT feature 12052..13578
FT /label=abgT
FT /locus_tag=abgT
FT feature 13579..14703
FT /label=absAa
FT /locus_tag=absAa
FT feature 14704..15663
FT /label=accA
FT /locus_tag=accA
FT feature 15664..19266
FT /label=accA1
FT /locus_tag=accA1
FT feature 19267..19734
FT /label=accB
FT /locus_tag=accB
FT feature 19735..21084
FT /label=accC
FT /locus_tag=accC
FT feature 21085..22068
FT /label=accD
FT /locus_tag=accD
FT feature 22069..23388
FT /label=aceA
FT /locus_tag=aceA
FT feature 23389..24990
FT /label=aceB
FT /locus_tag=aceB
FT feature 24991..27654
FT /label=aceE
FT /locus_tag=aceE
FT feature 27655..29544
FT /label=aceF
FT /locus_tag=aceF
FT feature 29545..31329
FT /label=aceK
FT /locus_tag=aceK
FT feature 31330..32532
FT /label=ackA
FT /locus_tag=ackA
FT feature 32533..35181
FT /label=acnA_1
FT /locus_tag=acnA_1
FT feature 35182..37854
FT /label=acnA_2
FT /locus_tag=acnA_2
FT feature 37855..40452
FT /label=acnB
FT /locus_tag=acnB
FT feature 40453..41412
FT /label=acoA
FT /locus_tag=acoA
FT feature 41413..42432
FT /label=acoB
FT /locus_tag=acoB
FT feature 42433..44217
FT /label=acoR
FT /locus_tag=acoR
FT feature 44218..44799
FT /label=acpH
FT /locus_tag=acpH
FT feature 44800..45036
FT /label=acpP
FT /locus_tag=acpP
FT feature 45037..45417
FT /label=acpS
FT /locus_tag=acpS
FT feature 45418..46413
FT /label=acr1
FT /locus_tag=acr1
FT feature 46414..47499
FT /label=acrA
FT /locus_tag=acrA
FT feature 47500..50646
FT /label=acrB_1
FT /locus_tag=acrB_1
FT feature 50647..53757
FT /label=acrB_2
FT /locus_tag=acrB_2
FT feature 53758..54897
FT /label=acrE
FT /locus_tag=acrE
FT feature 54898..58005
FT /label=acrF
FT /locus_tag=acrF
FT feature 58006..58659
FT /label=acrR_1
FT /locus_tag=acrR_1
FT feature 58660..59307
FT /label=acrR_2
FT /locus_tag=acrR_2
FT feature 59308..59457
FT /label=acrZ
FT /locus_tag=acrZ
FT feature 59458..61416
FT /label=acs
FT /locus_tag=acs
FT feature 61417..63234
FT /label=acsAB_1
FT /locus_tag=acsAB_1
FT feature 63235..65346
FT /label=acsAB_2
FT /locus_tag=acsAB_2
FT feature 65347..69399
FT /label=acsC
FT /locus_tag=acsC
FT feature 69400..69876
FT /label=acsD
FT /locus_tag=acsD
FT feature 69877..70437
FT /label=act
FT /locus_tag=act
FT feature 70438..72093
FT /label=actP
FT /locus_tag=actP
FT feature 72094..73071
FT /label=acuI
FT /locus_tag=acuI
FT feature 73072..73779
FT /label=acuR
FT /locus_tag=acuR
FT feature 73780..74844
FT /label=ada
FT /locus_tag=ada
FT feature 74845..75669
FT /label=adaA_1
FT /locus_tag=adaA_1
FT feature 75670..76539
FT /label=adaA_2
FT /locus_tag=adaA_2
FT feature 76540..78351
FT /label=ade2
FT /locus_tag=ade2
FT feature 78352..79689
FT /label=adeP
FT /locus_tag=adeP
FT feature 79690..81033
FT /label=adeQ
FT /locus_tag=adeQ
FT feature 81034..82179
FT /label=adh1_1
FT /locus_tag=adh1_1
FT feature 82180..83373
FT /label=adh1_2
FT /locus_tag=adh1_2
FT feature 83374..84522
FT /label=adhB_1
FT /locus_tag=adhB_1
FT feature 84523..85710
FT /label=adhB_2
FT /locus_tag=adhB_2
FT feature 85711..87114
FT /label=adhE_1
FT /locus_tag=adhE_1
FT feature 87115..88500
FT /label=adhE_2
FT /locus_tag=adhE_2
FT feature 88501..91176
FT /label=adhE_4
FT /locus_tag=adhE_4
FT feature 91177..92187
FT /label=adhP
FT /locus_tag=adhP
FT feature 92188..93204
FT /label=adhT
FT /locus_tag=adhT
FT feature 93205..93849
FT /label=adk
FT /locus_tag=adk
FT feature 93850..94908
FT /label=adrA
FT /locus_tag=adrA
FT feature 94909..96480
FT /label=adrB_1
FT /locus_tag=adrB_1
FT feature 96481..98043
FT /label=adrB_2
FT /locus_tag=adrB_2
FT feature 98044..99195
FT /label=afr_1
FT /locus_tag=afr_1
FT feature 99196..100227
FT /label=afr_2
FT /locus_tag=afr_2
FT feature 100228..101406
FT /label=afr_3
FT /locus_tag=afr_3
FT feature 101407..102396
FT /label=afr_4
FT /locus_tag=afr_4
FT feature 102397..103176
FT /label=agaC
FT /locus_tag=agaC
FT feature 103177..104499
FT /label=aglB
FT /locus_tag=aglB
FT feature 104500..105747
FT /label=agp_1
FT /locus_tag=agp_1
FT feature 105748..107013
FT /label=agp_2
FT /locus_tag=agp_2
FT feature 107014..108123
FT /label=ahcY
FT /locus_tag=ahcY
FT feature 108124..108687
FT /label=ahpC
FT /locus_tag=ahpC
FT feature 108688..109119
FT /label=ahpD
FT /locus_tag=ahpD
FT feature 109120..110685
FT /label=ahpF
FT /locus_tag=ahpF
FT feature 110686..111705
FT /label=ahr
FT /locus_tag=ahr
FT feature 111706..113343
FT /label=aidB
FT /locus_tag=aidB
FT feature 113344..114150
FT /label=ais
FT /locus_tag=ais
FT feature 114151..115368
FT /label=alaA
FT /locus_tag=alaA
FT feature 115369..116583
FT /label=alaC
FT /locus_tag=alaC
FT feature 116584..117033
FT /label=alaE
FT /locus_tag=alaE
FT feature 117034..119661
FT /label=alaS
FT /locus_tag=alaS
FT feature 119662..121182
FT /label=ald1
FT /locus_tag=ald1
FT feature 121183..122622
FT /label=aldA
FT /locus_tag=aldA
FT feature 122623..123468
FT /label=alkA
FT /locus_tag=alkA
FT feature 123469..124122
FT /label=alkB
FT /locus_tag=alkB
FT feature 124123..125010
FT /label=allS_1
FT /locus_tag=allS_1
FT feature 125011..125955
FT /label=allS_2
FT /locus_tag=allS_2
FT feature 125956..126816
FT /label=allS_3
FT /locus_tag=allS_3
FT feature 126817..127893
FT /label=alr
FT /locus_tag=alr
FT feature 127894..128883
FT /label=alsC
FT /locus_tag=alsC
FT feature 128884..129663
FT /label=alsD
FT /locus_tag=alsD
FT feature 129664..130344
FT /label=alsE
FT /locus_tag=alsE
FT feature 130345..131775
FT /label=alsT
FT /locus_tag=alsT
FT feature 131776..132747
FT /label=alx
FT /locus_tag=alx
FT feature 132748..134016
FT /label=amaB_1
FT /locus_tag=amaB_1
FT feature 134017..135273
FT /label=amaB_2
FT /locus_tag=amaB_2
FT feature 135274..136110
FT /label=amiA_1
FT /locus_tag=amiA_1
FT feature 136111..136983
FT /label=amiA_2
FT /locus_tag=amiA_2
FT feature 136984..138345
FT /label=amiB
FT /locus_tag=amiB
FT feature 138346..139617
FT /label=amiC_1
FT /locus_tag=amiC_1
FT feature 139618..140871
FT /label=amiC_2
FT /locus_tag=amiC_2
FT feature 140872..141702
FT /label=amiD
FT /locus_tag=amiD
FT feature 141703..143157
FT /label=amn
FT /locus_tag=amn
FT feature 143158..143721
FT /label=ampD
FT /locus_tag=ampD
FT feature 143722..144882
FT /label=ampH
FT /locus_tag=ampH
FT feature 144883..146169
FT /label=amtB
FT /locus_tag=amtB
FT feature 146170..147657
FT /label=amyA
FT /locus_tag=amyA
FT feature 147658..148782
FT /label=anmK
FT /locus_tag=anmK
FT feature 148783..149802
FT /label=ansA
FT /locus_tag=ansA
FT feature 149803..150846
FT /label=ansB
FT /locus_tag=ansB
FT feature 150847..152301
FT /label=ansP2
FT /locus_tag=ansP2
FT feature 152302..152679
FT /label=apaG
FT /locus_tag=apaG
FT feature 152680..153528
FT /label=apaH
FT /locus_tag=apaH
FT feature 153529..154638
FT /label=apbC
FT /locus_tag=apbC
FT feature 154639..155589
FT /label=apbE_1
FT /locus_tag=apbE_1
FT feature 155590..156642
FT /label=apbE_2
FT /locus_tag=apbE_2
FT feature 156643..157356
FT /label=aphA
FT /locus_tag=aphA
FT feature 157357..159000
FT /label=aplIM
FT /locus_tag=aplIM
FT feature 159001..160806
FT /label=appA_1
FT /locus_tag=appA_1
FT feature 160807..162510
FT /label=appA_2
FT /locus_tag=appA_2
FT feature 162511..163299
FT /label=appY
FT /locus_tag=appY
FT feature 163300..163851
FT /label=apt
FT /locus_tag=apt
FT feature 163852..165570
FT /label=apxIB
FT /locus_tag=apxIB
FT feature 165571..166266
FT /label=aqpZ
FT /locus_tag=aqpZ
FT feature 166267..167769
FT /label=araA
FT /locus_tag=araA
FT feature 167770..169479
FT /label=araB
FT /locus_tag=araB
FT feature 169480..170391
FT /label=araC_1
FT /locus_tag=araC_1
FT feature 170392..171237
FT /label=araC_2
FT /locus_tag=araC_2
FT feature 171238..172119
FT /label=araC_3
FT /locus_tag=araC_3
FT feature 172120..172815
FT /label=araD
FT /locus_tag=araD
FT feature 172816..174234
FT /label=araE
FT /locus_tag=araE
FT feature 174235..175215
FT /label=araF
FT /locus_tag=araF
FT feature 175216..176730
FT /label=araG
FT /locus_tag=araG
FT feature 176731..177576
FT /label=araQ_1
FT /locus_tag=araQ_1
FT feature 177577..178479
FT /label=araQ_2
FT /locus_tag=araQ_2
FT feature 178480..179196
FT /label=arcA
FT /locus_tag=arcA
FT feature 179197..181536
FT /label=arcB
FT /locus_tag=arcB
FT feature 181537..181815
FT /label=arfA
FT /locus_tag=arfA
FT feature 181816..182229
FT /label=arfB
FT /locus_tag=arfB
FT feature 182230..183093
FT /label=arg
FT /locus_tag=arg
FT feature 183094..184425
FT /label=argA
FT /locus_tag=argA
FT feature 184426..185199
FT /label=argB
FT /locus_tag=argB
FT feature 185200..186204
FT /label=argC
FT /locus_tag=argC
FT feature 186205..187425
FT /label=argD
FT /locus_tag=argD
FT feature 187426..188574
FT /label=argE_1
FT /locus_tag=argE_1
FT feature 188575..189747
FT /label=argE_2
FT /locus_tag=argE_2
FT feature 189748..190923
FT /label=argE_3
FT /locus_tag=argE_3
FT feature 190924..192267
FT /label=argG
FT /locus_tag=argG
FT feature 192268..193641
FT /label=argH
FT /locus_tag=argH
FT feature 193642..194646
FT /label=argI
FT /locus_tag=argI
FT feature 194647..195282
FT /label=argO
FT /locus_tag=argO
FT feature 195283..196176
FT /label=argP
FT /locus_tag=argP
FT feature 196177..196647
FT /label=argR
FT /locus_tag=argR
FT feature 196648..198381
FT /label=argS
FT /locus_tag=argS
FT feature 198382..199164
FT /label=argT
FT /locus_tag=argT
FT feature 199165..199431
FT /label=ariR
FT /locus_tag=ariR
FT feature 199432..201417
FT /label=arnA
FT /locus_tag=arnA
FT feature 201418..202557
FT /label=arnB
FT /locus_tag=arnB
FT feature 202558..203541
FT /label=arnC
FT /locus_tag=arnC
FT feature 203542..204444
FT /label=arnD
FT /locus_tag=arnD
FT feature 204445..204783
FT /label=arnE
FT /locus_tag=arnE
FT feature 204784..205164
FT /label=arnF
FT /locus_tag=arnF
FT feature 205165..206820
FT /label=arnT
FT /locus_tag=arnT
FT feature 206821..208104
FT /label=aroA
FT /locus_tag=aroA
FT feature 208105..209199
FT /label=aroB
FT /locus_tag=aroB
FT feature 209200..210285
FT /label=aroC
FT /locus_tag=aroC
FT feature 210286..211041
FT /label=aroD
FT /locus_tag=aroD
FT feature 211042..211905
FT /label=aroE_1
FT /locus_tag=aroE_1
FT feature 211906..212727
FT /label=aroE_2
FT /locus_tag=aroE_2
FT feature 212728..213546
FT /label=aroE_3
FT /locus_tag=aroE_3
FT feature 213547..214617
FT /label=aroF
FT /locus_tag=aroF
FT feature 214618..215664
FT /label=aroH
FT /locus_tag=aroH
FT feature 215665..216213
FT /label=aroK_2
FT /locus_tag=aroK_2
FT feature 216214..216747
FT /label=aroL
FT /locus_tag=aroL
FT feature 216748..218118
FT /label=aroP_1
FT /locus_tag=aroP_1
FT feature 218119..219495
FT /label=aroP_2
FT /locus_tag=aroP_2
FT feature 219496..219948
FT /label=aroQ
FT /locus_tag=aroQ
FT feature 219949..221697
FT /label=arsA_2
FT /locus_tag=arsA_2
FT feature 221698..222990
FT /label=arsB_1
FT /locus_tag=arsB_1
FT feature 222991..224277
FT /label=arsB_2
FT /locus_tag=arsB_2
FT feature 224278..224700
FT /label=arsC_1
FT /locus_tag=arsC_1
FT feature 224701..225060
FT /label=arsC_2
FT /locus_tag=arsC_2
FT feature 225061..225483
FT /label=arsC_3
FT /locus_tag=arsC_3
FT feature 225484..225843
FT /label=arsD_2
FT /locus_tag=arsD_2
FT feature 225844..226467
FT /label=arsH_2
FT /locus_tag=arsH_2
FT feature 226468..226797
FT /label=arsR2_1
FT /locus_tag=arsR2_1
FT feature 226798..227550
FT /label=artI
FT /locus_tag=artI
FT feature 227551..228282
FT /label=artJ_1
FT /locus_tag=artJ_1
FT feature 228283..229086
FT /label=artJ_3
FT /locus_tag=artJ_3
FT feature 229087..229839
FT /label=artM_1
FT /locus_tag=artM_1
FT feature 229840..230508
FT /label=artM_2
FT /locus_tag=artM_2
FT feature 230509..232029
FT /label=artM_3
FT /locus_tag=artM_3
FT feature 232030..232758
FT /label=artP
FT /locus_tag=artP
FT feature 232759..233523
FT /label=artQ_1
FT /locus_tag=artQ_1
FT feature 233524..234240
FT /label=artQ_2
FT /locus_tag=artQ_2
FT feature 234241..234939
FT /label=artQ_3
FT /locus_tag=artQ_3
FT feature 234940..235194
FT /label=ascD
FT /locus_tag=ascD
FT feature 235195..236208
FT /label=ascG_2
FT /locus_tag=ascG_2
FT feature 236209..237171
FT /label=ascG_3
FT /locus_tag=ascG_3
FT feature 237172..238116
FT /label=ascG_4
FT /locus_tag=ascG_4
FT feature 238117..239235
FT /label=asd_1
FT /locus_tag=asd_1
FT feature 239236..240342
FT /label=asd_2
FT /locus_tag=asd_2
FT feature 240343..241335
FT /label=asnA
FT /locus_tag=asnA
FT feature 241336..243000
FT /label=asnB
FT /locus_tag=asnB
FT feature 243001..243459
FT /label=asnC
FT /locus_tag=asnC
FT feature 243460..244860
FT /label=asnS
FT /locus_tag=asnS
FT feature 244861..246297
FT /label=aspA
FT /locus_tag=aspA
FT feature 246298..247488
FT /label=aspC
FT /locus_tag=aspC
FT feature 247489..249276
FT /label=aspS
FT /locus_tag=aspS
FT feature 249277..250962
FT /label=aspT_1
FT /locus_tag=aspT_1
FT feature 250963..252624
FT /label=aspT_2
FT /locus_tag=aspT_2
FT feature 252625..253647
FT /label=astA_1
FT /locus_tag=astA_1
FT feature 253648..254682
FT /label=astA_2
FT /locus_tag=astA_2
FT feature 254683..256005
FT /label=astB_1
FT /locus_tag=astB_1
FT feature 256006..257346
FT /label=astB_2
FT /locus_tag=astB_2
FT feature 257347..258564
FT /label=astC_2
FT /locus_tag=astC_2
FT feature 258565..260028
FT /label=astD_1
FT /locus_tag=astD_1
FT feature 260029..261507
FT /label=astD_2
FT /locus_tag=astD_2
FT feature 261508..262473
FT /label=astE_1
FT /locus_tag=astE_1
FT feature 262474..263469
FT /label=astE_2
FT /locus_tag=astE_2
FT feature 263470..263781
FT /label=atl
FT /locus_tag=atl
FT feature 263782..265323
FT /label=atpA
FT /locus_tag=atpA
FT feature 265324..266139
FT /label=atpB
FT /locus_tag=atpB
FT feature 266140..266559
FT /label=atpC
FT /locus_tag=atpC
FT feature 266560..267942
FT /label=atpD
FT /locus_tag=atpD
FT feature 267943..268182
FT /label=atpE
FT /locus_tag=atpE
FT feature 268183..268653
FT /label=atpF
FT /locus_tag=atpF
FT feature 268654..269517
FT /label=atpG
FT /locus_tag=atpG
FT feature 269518..270051
FT /label=atpH
FT /locus_tag=atpH
FT feature 270052..270432
FT /label=atpI
FT /locus_tag=atpI
FT feature 270433..271224
FT /label=attM
FT /locus_tag=attM
FT feature 271225..272619
FT /label=atzE
FT /locus_tag=atzE
FT feature 272620..274413
FT /label=atzF
FT /locus_tag=atzF
FT feature 274414..275670
FT /label=avtA
FT /locus_tag=avtA
FT feature 275671..276837
FT /label=axe1_6A
FT /locus_tag=axe1_6A
FT feature 276838..277800
FT /label=axeA1
FT /locus_tag=axeA1
FT feature 277801..278709
FT /label=azoB
FT /locus_tag=azoB
FT feature 278710..279315
FT /label=azoR_1
FT /locus_tag=azoR_1
FT feature 279316..279921
FT /label=azoR_2
FT /locus_tag=azoR_2
FT feature 279922..280725
FT /label=bacC
FT /locus_tag=bacC
FT feature 280726..281166
FT /label=badR
FT /locus_tag=badR
FT feature 281167..281889
FT /label=baeR
FT /locus_tag=baeR
FT feature 281890..283392
FT /label=baeS_1
FT /locus_tag=baeS_1
FT feature 283393..284589
FT /label=baeS_2
FT /locus_tag=baeS_2
FT feature 284590..287013
FT /label=bamA_1
FT /locus_tag=bamA_1
FT feature 287014..289443
FT /label=bamA_2
FT /locus_tag=bamA_2
FT feature 289444..290622
FT /label=bamB
FT /locus_tag=bamB
FT feature 290623..291657
FT /label=bamC
FT /locus_tag=bamC
FT feature 291658..292395
FT /label=bamD
FT /locus_tag=bamD
FT feature 292396..292737
FT /label=bamE
FT /locus_tag=bamE
FT feature 292738..295428
FT /label=barA_1
FT /locus_tag=barA_1
FT feature 295429..298179
FT /label=barA_2
FT /locus_tag=barA_2
FT feature 298180..298851
FT /label=basR
FT /locus_tag=basR
FT feature 298852..299949
FT /label=basS
FT /locus_tag=basS
FT feature 299950..301455
FT /label=bauC
FT /locus_tag=bauC
FT feature 301456..301926
FT /label=bcp
FT /locus_tag=bcp
FT feature 301927..303111
FT /label=bcr_1
FT /locus_tag=bcr_1
FT feature 303112..304308
FT /label=bcr_2
FT /locus_tag=bcr_2
FT feature 304309..305472
FT /label=bcr_3
FT /locus_tag=bcr_3
FT feature 305473..308091
FT /label=bcsA
FT /locus_tag=bcsA
FT feature 308092..310395
FT /label=bcsB_1
FT /locus_tag=bcsB_1
FT feature 310396..312828
FT /label=bcsB_2
FT /locus_tag=bcsB_2
FT feature 312829..316308
FT /label=bcsC
FT /locus_tag=bcsC
FT feature 316309..317415
FT /label=bcsZ
FT /locus_tag=bcsZ
FT feature 317416..318027
FT /label=bdbD
FT /locus_tag=bdbD
FT feature 318028..318771
FT /label=bdcA_1
FT /locus_tag=bdcA_1
FT feature 318772..319485
FT /label=bdcA_2
FT /locus_tag=bdcA_2
FT feature 319486..320076
FT /label=bdcR
FT /locus_tag=bdcR
FT feature 320077..320847
FT /label=bdhA
FT /locus_tag=bdhA
FT feature 320848..321861
FT /label=benC
FT /locus_tag=benC
FT feature 321862..322770
FT /label=benM_1
FT /locus_tag=benM_1
FT feature 322771..323727
FT /label=benM_2
FT /locus_tag=benM_2
FT feature 323728..325188
FT /label=bepA_1
FT /locus_tag=bepA_1
FT feature 325189..326385
FT /label=bepA_2
FT /locus_tag=bepA_2
FT feature 326386..329451
FT /label=bepE_1
FT /locus_tag=bepE_1
FT feature 329452..332604
FT /label=bepE_2
FT /locus_tag=bepE_2
FT feature 332605..333780
FT /label=bepF
FT /locus_tag=bepF
FT feature 333781..336870
FT /label=bepG
FT /locus_tag=bepG
FT feature 336871..337794
FT /label=besA
FT /locus_tag=besA
FT feature 337795..339459
FT /label=betA
FT /locus_tag=betA
FT feature 339460..340932
FT /label=betB
FT /locus_tag=betB
FT feature 340933..341520
FT /label=betI_1
FT /locus_tag=betI_1
FT feature 341521..342108
FT /label=betI_2
FT /locus_tag=betI_2
FT feature 342109..342753
FT /label=betI_3
FT /locus_tag=betI_3
FT feature 342754..344787
FT /label=betT
FT /locus_tag=betT
FT feature 344788..344982
FT /label=bfd
FT /locus_tag=bfd
FT feature 344983..345459
FT /label=bfr
FT /locus_tag=bfr
FT feature 345460..346893
FT /label=bglA_2
FT /locus_tag=bglA_2
FT feature 346894..348270
FT /label=bglA_3
FT /locus_tag=bglA_3
FT feature 348271..349665
FT /label=bglB_1
FT /locus_tag=bglB_1
FT feature 349666..352110
FT /label=bglB_2
FT /locus_tag=bglB_2
FT feature 352111..353478
FT /label=bglC
FT /locus_tag=bglC
FT feature 353479..355341
FT /label=bglF_1
FT /locus_tag=bglF_1
FT feature 355342..357210
FT /label=bglF_2
FT /locus_tag=bglF_2
FT feature 357211..358044
FT /label=bglG
FT /locus_tag=bglG
FT feature 358045..359505
FT /label=bglH_1
FT /locus_tag=bglH_1
FT feature 359506..361101
FT /label=bglH_2
FT /locus_tag=bglH_2
FT feature 361102..362526
FT /label=bglH_3
FT /locus_tag=bglH_3
FT feature 362527..364161
FT /label=bglH_5
FT /locus_tag=bglH_5
FT feature 364162..364836
FT /label=bglJ
FT /locus_tag=bglJ
FT feature 364837..365730
FT /label=bglK
FT /locus_tag=bglK
FT feature 365731..367788
FT /label=bglY
FT /locus_tag=bglY
FT feature 367789..368046
FT /label=bhsA_1
FT /locus_tag=bhsA_1
FT feature 368047..368310
FT /label=bhsA_2
FT /locus_tag=bhsA_2
FT feature 368311..368577
FT /label=bhsA_3
FT /locus_tag=bhsA_3
FT feature 368578..368838
FT /label=bhsA_4
FT /locus_tag=bhsA_4
FT feature 368839..369099
FT /label=bhsA_5
FT /locus_tag=bhsA_5
FT feature 369100..369309
FT /label=bhsA_7
FT /locus_tag=bhsA_7
FT feature 369310..370545
FT /label=bicA
FT /locus_tag=bicA
FT feature 370546..371835
FT /label=bioA
FT /locus_tag=bioA
FT feature 371836..372876
FT /label=bioB
FT /locus_tag=bioB
FT feature 372877..373632
FT /label=bioC_1
FT /locus_tag=bioC_1
FT feature 373633..374367
FT /label=bioC_2
FT /locus_tag=bioC_2
FT feature 374368..375087
FT /label=bioD1_1
FT /locus_tag=bioD1_1
FT feature 375088..375783
FT /label=bioD1_2
FT /locus_tag=bioD1_2
FT feature 375784..376941
FT /label=bioF_1
FT /locus_tag=bioF_1
FT feature 376942..377715
FT /label=bioH
FT /locus_tag=bioH
FT feature 377716..378411
FT /label=birA_1
FT /locus_tag=birA_1
FT feature 378412..379374
FT /label=birA_2
FT /locus_tag=birA_2
FT feature 379375..381705
FT /label=bisC
FT /locus_tag=bisC
FT feature 381706..382563
FT /label=bla
FT /locus_tag=bla
FT feature 382564..383097
FT /label=blc_1
FT /locus_tag=blc_1
FT feature 383098..383631
FT /label=blc_2
FT /locus_tag=blc_2
FT feature 383632..383769
FT /label=blr
FT /locus_tag=blr
FT feature 383770..384987
FT /label=bluF_1
FT /locus_tag=bluF_1
FT feature 384988..386199
FT /label=bluF_2
FT /locus_tag=bluF_2
FT feature 386200..386934
FT /label=bluR
FT /locus_tag=bluR
FT feature 386935..387516
FT /label=bm3R1
FT /locus_tag=bm3R1
FT feature 387517..389010
FT /label=bmr3
FT /locus_tag=bmr3
FT feature 389011..389325
FT /label=bolA
FT /locus_tag=bolA
FT feature 389326..390246
FT /label=bphC
FT /locus_tag=bphC
FT feature 390247..391563
FT /label=brnQ
FT /locus_tag=brnQ
FT feature 391564..391800
FT /label=bsdD
FT /locus_tag=bsdD
FT feature 391801..392109
FT /label=bsmA
FT /locus_tag=bsmA
FT feature 392110..392364
FT /label=bssS
FT /locus_tag=bssS
FT feature 392365..393198
FT /label=btr
FT /locus_tag=btr
FT feature 393199..395037
FT /label=btuB
FT /locus_tag=btuB
FT feature 395038..396024
FT /label=btuC
FT /locus_tag=btuC
FT feature 396025..396774
FT /label=btuD
FT /locus_tag=btuD
FT feature 396775..397326
FT /label=btuE
FT /locus_tag=btuE
FT feature 397327..398127
FT /label=btuF_2
FT /locus_tag=btuF_2
FT feature 398128..399246
FT /label=btuF_3
FT /locus_tag=btuF_3
FT feature 399247..399837
FT /label=btuR
FT /locus_tag=btuR
FT feature 399838..401517
FT /label=budB
FT /locus_tag=budB
FT feature 401518..402288
FT /label=budC
FT /locus_tag=budC
FT feature 402289..403038
FT /label=butA
FT /locus_tag=butA
FT feature 403039..405186
FT /label=cadA
FT /locus_tag=cadA
FT feature 405187..406521
FT /label=cadB
FT /locus_tag=cadB
FT feature 406522..408099
FT /label=cadC
FT /locus_tag=cadC
FT feature 408100..408654
FT /label=caiE
FT /locus_tag=caiE
FT feature 408655..410262
FT /label=caiT
FT /locus_tag=caiT
FT feature 410263..411984
FT /label=calB
FT /locus_tag=calB
FT feature 411985..412647
FT /label=can_1
FT /locus_tag=can_1
FT feature 412648..413310
FT /label=can_2
FT /locus_tag=can_2
FT feature 413311..414459
FT /label=carA
FT /locus_tag=carA
FT feature 414460..417684
FT /label=carB
FT /locus_tag=carB
FT feature 417685..418368
FT /label=cat3
FT /locus_tag=cat3
FT feature 418369..419295
FT /label=catA
FT /locus_tag=catA
FT feature 419296..420414
FT /label=catB
FT /locus_tag=catB
FT feature 420415..420705
FT /label=catC
FT /locus_tag=catC
FT feature 420706..421473
FT /label=catD
FT /locus_tag=catD
FT feature 421474..422382
FT /label=catM
FT /locus_tag=catM
FT feature 422383..423765
FT /label=cbdA
FT /locus_tag=cbdA
FT feature 423766..424251
FT /label=cbdB
FT /locus_tag=cbdB
FT feature 424252..425628
FT /label=cbiA
FT /locus_tag=cbiA
FT feature 425629..426264
FT /label=cbiC
FT /locus_tag=cbiC
FT feature 426265..427404
FT /label=cbiD
FT /locus_tag=cbiD
FT feature 427405..428007
FT /label=cbiE
FT /locus_tag=cbiE
FT feature 428008..428781
FT /label=cbiF
FT /locus_tag=cbiF
FT feature 428782..429837
FT /label=cbiG
FT /locus_tag=cbiG
FT feature 429838..430563
FT /label=cbiH
FT /locus_tag=cbiH
FT feature 430564..431349
FT /label=cbiJ
FT /locus_tag=cbiJ
FT feature 431350..432144
FT /label=cbiK
FT /locus_tag=cbiK
FT feature 432145..432855
FT /label=cbiL
FT /locus_tag=cbiL
FT feature 432856..433593
FT /label=cbiM
FT /locus_tag=cbiM
FT feature 433594..433875
FT /label=cbiN
FT /locus_tag=cbiN
FT feature 433876..434700
FT /label=cbiO
FT /locus_tag=cbiO
FT feature 434701..435378
FT /label=cbiQ
FT /locus_tag=cbiQ
FT feature 435379..435948
FT /label=cbiT
FT /locus_tag=cbiT
FT feature 435949..436899
FT /label=cbl_1
FT /locus_tag=cbl_1
FT feature 436900..437811
FT /label=cbl_2
FT /locus_tag=cbl_2
FT feature 437812..438729
FT /label=cbpA
FT /locus_tag=cbpA
FT feature 438730..439035
FT /label=cbpM
FT /locus_tag=cbpM
FT feature 439036..440412
FT /label=cbs
FT /locus_tag=cbs
FT feature 440413..441654
FT /label=cca
FT /locus_tag=cca
FT feature 441655..442314
FT /label=ccmB
FT /locus_tag=ccmB
FT feature 442315..443052
FT /label=ccmC
FT /locus_tag=ccmC
FT feature 443053..443283
FT /label=ccmD
FT /locus_tag=ccmD
FT feature 443284..443742
FT /label=ccmE
FT /locus_tag=ccmE
FT feature 443743..445695
FT /label=ccmF
FT /locus_tag=ccmF
FT feature 445696..446538
FT /label=ccmH_1
FT /locus_tag=ccmH_1
FT feature 446539..446997
FT /label=ccmH_2
FT /locus_tag=ccmH_2
FT feature 446998..447552
FT /label=ccmK
FT /locus_tag=ccmK
FT feature 447553..448020
FT /label=ccmK2
FT /locus_tag=ccmK2
FT feature 448021..448296
FT /label=ccmL
FT /locus_tag=ccmL
FT feature 448297..449310
FT /label=ccpA_1
FT /locus_tag=ccpA_1
FT feature 449311..450351
FT /label=ccpA_3
FT /locus_tag=ccpA_3
FT feature 450352..451539
FT /label=cdaR
FT /locus_tag=cdaR
FT feature 451540..452424
FT /label=cdd
FT /locus_tag=cdd
FT feature 452425..453189
FT /label=cdh
FT /locus_tag=cdh
FT feature 453190..454188
FT /label=cdhR_1
FT /locus_tag=cdhR_1
FT feature 454189..455142
FT /label=cdhR_2
FT /locus_tag=cdhR_2
FT feature 455143..456159
FT /label=cdiA_2
FT /locus_tag=cdiA_2
FT feature 456160..456363
FT /label=cdiA_3
FT /locus_tag=cdiA_3
FT feature 456364..457761
FT /label=cdiA_4
FT /locus_tag=cdiA_4
FT feature 457762..459174
FT /label=cdpA
FT /locus_tag=cdpA
FT feature 459175..460032
FT /label=cdsA
FT /locus_tag=cdsA
FT feature 460033..460365
FT /label=cedA
FT /locus_tag=cedA
FT feature 460366..460680
FT /label=celA_1
FT /locus_tag=celA_1
FT feature 460681..460986
FT /label=celA_2
FT /locus_tag=celA_2
FT feature 460987..461298
FT /label=celD
FT /locus_tag=celD
FT feature 461299..461688
FT /label=cetB
FT /locus_tag=cetB
FT feature 461689..462837
FT /label=cfa
FT /locus_tag=cfa
FT feature 462838..463707
FT /label=cfxP
FT /locus_tag=cfxP
FT feature 463708..464808
FT /label=chaA
FT /locus_tag=chaA
FT feature 464809..465033
FT /label=chaB
FT /locus_tag=chaB
FT feature 465034..465381
FT /label=chbA_1
FT /locus_tag=chbA_1
FT feature 465382..465696
FT /label=chbA_2
FT /locus_tag=chbA_2
FT feature 465697..465999
FT /label=chbA_3
FT /locus_tag=chbA_3
FT feature 466000..466317
FT /label=chbA_4
FT /locus_tag=chbA_4
FT feature 466318..466638
FT /label=chbB
FT /locus_tag=chbB
FT feature 466639..467997
FT /label=chbC_1
FT /locus_tag=chbC_1
FT feature 467998..469344
FT /label=chbC_2
FT /locus_tag=chbC_2
FT feature 469345..470691
FT /label=chbF
FT /locus_tag=chbF
FT feature 470692..471450
FT /label=chbG
FT /locus_tag=chbG
FT feature 471451..472275
FT /label=chbR_1
FT /locus_tag=chbR_1
FT feature 472276..473100
FT /label=chbR_2
FT /locus_tag=chbR_2
FT feature 473101..474354
FT /label=chiA1
FT /locus_tag=chiA1
FT feature 474355..475758
FT /label=chiP
FT /locus_tag=chiP
FT feature 475759..476091
FT /label=chiQ
FT /locus_tag=chiQ
FT feature 476092..476955
FT /label=cho
FT /locus_tag=cho
FT feature 476956..477522
FT /label=chrR
FT /locus_tag=chrR
FT feature 477523..478755
FT /label=chuR_1
FT /locus_tag=chuR_1
FT feature 478756..479256
FT /label=chuR_2
FT /locus_tag=chuR_2
FT feature 479257..479661
FT /label=cidA_1
FT /locus_tag=cidA_1
FT feature 479662..480072
FT /label=cidA_2
FT /locus_tag=cidA_2
FT feature 480073..481407
FT /label=cimH_1
FT /locus_tag=cimH_1
FT feature 481408..482772
FT /label=cimH_2
FT /locus_tag=cimH_2
FT feature 482773..484746
FT /label=cirA
FT /locus_tag=cirA
FT feature 484747..486369
FT /label=citA
FT /locus_tag=citA
FT feature 486370..487068
FT /label=citB
FT /locus_tag=citB
FT feature 487069..487911
FT /label=citG_1
FT /locus_tag=citG_1
FT feature 487912..488622
FT /label=citG_2
FT /locus_tag=citG_2
FT feature 488623..489294
FT /label=citG_3
FT /locus_tag=citG_3
FT feature 489295..490632
FT /label=citN_1
FT /locus_tag=citN_1
FT feature 490633..491934
FT /label=citN_2
FT /locus_tag=citN_2
FT feature 491935..492474
FT /label=citX
FT /locus_tag=citX
FT feature 492475..493734
FT /label=clcA_1
FT /locus_tag=clcA_1
FT feature 493735..495246
FT /label=clcA_2
FT /locus_tag=clcA_2
FT feature 495247..496542
FT /label=clcB
FT /locus_tag=clcB
FT feature 496543..497355
FT /label=clcD_1
FT /locus_tag=clcD_1
FT feature 497356..498243
FT /label=clcD_2
FT /locus_tag=clcD_2
FT feature 498244..500523
FT /label=clpA
FT /locus_tag=clpA
FT feature 500524..503097
FT /label=clpB_2
FT /locus_tag=clpB_2
FT feature 503098..503721
FT /label=clpP
FT /locus_tag=clpP
FT feature 503722..504039
FT /label=clpS
FT /locus_tag=clpS
FT feature 504040..505314
FT /label=clpX
FT /locus_tag=clpX
FT feature 505315..506775
FT /label=clsA
FT /locus_tag=clsA
FT feature 506776..507459
FT /label=cmk
FT /locus_tag=cmk
FT feature 507460..508203
FT /label=cmoA
FT /locus_tag=cmoA
FT feature 508204..509208
FT /label=cmoB
FT /locus_tag=cmoB
FT feature 509209..510009
FT /label=cmoM
FT /locus_tag=cmoM
FT feature 510010..510894
FT /label=cmpB_1
FT /locus_tag=cmpB_1
FT feature 510895..512613
FT /label=cmpB_2
FT /locus_tag=cmpB_2
FT feature 512614..513444
FT /label=cmpC_1
FT /locus_tag=cmpC_1
FT feature 513445..514233
FT /label=cmpC_2
FT /locus_tag=cmpC_2
FT feature 514234..515010
FT /label=cmpD
FT /locus_tag=cmpD
FT feature 515011..515892
FT /label=cmpR_1
FT /locus_tag=cmpR_1
FT feature 515893..516819
FT /label=cmpR_2
FT /locus_tag=cmpR_2
FT feature 516820..517686
FT /label=cmpR_3
FT /locus_tag=cmpR_3
FT feature 517687..518400
FT /label=cmtR
FT /locus_tag=cmtR
FT feature 518401..521502
FT /label=cnrA
FT /locus_tag=cnrA
FT feature 521503..522426
FT /label=coaA
FT /locus_tag=coaA
FT feature 522427..523644
FT /label=coaBC
FT /locus_tag=coaBC
FT feature 523645..524124
FT /label=coaD
FT /locus_tag=coaD
FT feature 524125..524745
FT /label=coaE
FT /locus_tag=coaE
FT feature 524746..525576
FT /label=cobB
FT /locus_tag=cobB
FT feature 525577..526206
FT /label=cobC
FT /locus_tag=cobC
FT feature 526207..527166
FT /label=cobD_1
FT /locus_tag=cobD_1
FT feature 527167..528243
FT /label=cobD_2
FT /locus_tag=cobD_2
FT feature 528244..529767
FT /label=cobQ
FT /locus_tag=cobQ
FT feature 529768..530505
FT /label=cobS
FT /locus_tag=cobS
FT feature 530506..531561
FT /label=cobT_1
FT /locus_tag=cobT_1
FT feature 531562..532629
FT /label=cobT_2
FT /locus_tag=cobT_2
FT feature 532630..533175
FT /label=cobU
FT /locus_tag=cobU
FT feature 533176..534498
FT /label=codA_1
FT /locus_tag=codA_1
FT feature 534499..535761
FT /label=codB
FT /locus_tag=codB
FT feature 535762..536580
FT /label=cof
FT /locus_tag=cof
FT feature 536581..536949
FT /label=comEA
FT /locus_tag=comEA
FT feature 536950..539214
FT /label=comEC
FT /locus_tag=comEC
FT feature 539215..540735
FT /label=comM
FT /locus_tag=comM
FT feature 540736..541371
FT /label=comR
FT /locus_tag=comR
FT feature 541372..543873
FT /label=copA
FT /locus_tag=copA
FT feature 543874..544824
FT /label=corA
FT /locus_tag=corA
FT feature 544825..546384
FT /label=corC_1
FT /locus_tag=corC_1
FT feature 546385..547968
FT /label=corC_2
FT /locus_tag=corC_2
FT feature 547969..549306
FT /label=corC_3
FT /locus_tag=corC_3
FT feature 549307..550254
FT /label=corC_4
FT /locus_tag=corC_4
FT feature 550255..551079
FT /label=cpdA_1
FT /locus_tag=cpdA_1
FT feature 551080..551907
FT /label=cpdA_2
FT /locus_tag=cpdA_2
FT feature 551908..553851
FT /label=cpdB
FT /locus_tag=cpdB
FT feature 553852..554991
FT /label=cph2_1
FT /locus_tag=cph2_1
FT feature 554992..556998
FT /label=cph2_2
FT /locus_tag=cph2_2
FT feature 556999..557835
FT /label=cpo
FT /locus_tag=cpo
FT feature 557836..558639
FT /label=cpoB
FT /locus_tag=cpoB
FT feature 558640..560013
FT /label=cpxA
FT /locus_tag=cpxA
FT feature 560014..560517
FT /label=cpxP
FT /locus_tag=cpxP
FT feature 560518..561216
FT /label=cpxR
FT /locus_tag=cpxR
FT feature 561217..562221
FT /label=cra_1
FT /locus_tag=cra_1
FT feature 562222..563226
FT /label=cra_2
FT /locus_tag=cra_2
FT feature 563227..563610
FT /label=crcB
FT /locus_tag=crcB
FT feature 563611..564300
FT /label=creB
FT /locus_tag=creB
FT feature 564301..565722
FT /label=creC
FT /locus_tag=creC
FT feature 565723..567081
FT /label=creD
FT /locus_tag=creD
FT feature 567082..567480
FT /label=crl
FT /locus_tag=crl
FT feature 567481..568362
FT /label=crnA
FT /locus_tag=crnA
FT feature 568363..568995
FT /label=crp
FT /locus_tag=crp
FT feature 568996..569505
FT /label=crr
FT /locus_tag=crr
FT feature 569506..570783
FT /label=csbX
FT /locus_tag=csbX
FT feature 570784..571989
FT /label=csdA
FT /locus_tag=csdA
FT feature 571990..572427
FT /label=csdE
FT /locus_tag=csdE
FT feature 572428..573081
FT /label=csgD_1
FT /locus_tag=csgD_1
FT feature 573082..573765
FT /label=csgD_2
FT /locus_tag=csgD_2
FT feature 573766..574743
FT /label=csiD
FT /locus_tag=csiD
FT feature 574744..574956
FT /label=cspA
FT /locus_tag=cspA
FT feature 574957..575166
FT /label=cspC
FT /locus_tag=cspC
FT feature 575167..575388
FT /label=cspD
FT /locus_tag=cspD
FT feature 575389..575598
FT /label=cspE
FT /locus_tag=cspE
FT feature 575599..575784
FT /label=csrA
FT /locus_tag=csrA
FT feature 575785..577725
FT /label=csrD
FT /locus_tag=csrD
FT feature 577726..579828
FT /label=cstA
FT /locus_tag=cstA
FT feature 579829..582027
FT /label=csxA
FT /locus_tag=csxA
FT feature 582028..584751
FT /label=ctpF_1
FT /locus_tag=ctpF_1
FT feature 584752..586380
FT /label=cueO
FT /locus_tag=cueO
FT feature 586381..586791
FT /label=cueR
FT /locus_tag=cueR
FT feature 586792..587829
FT /label=curA
FT /locus_tag=curA
FT feature 587830..590979
FT /label=cusA
FT /locus_tag=cusA
FT feature 590980..592242
FT /label=cusB
FT /locus_tag=cusB
FT feature 592243..593736
FT /label=cusC_1
FT /locus_tag=cusC_1
FT feature 593737..595185
FT /label=cusC_2
FT /locus_tag=cusC_2
FT feature 595186..595533
FT /label=cusF
FT /locus_tag=cusF
FT feature 595534..596217
FT /label=cusR
FT /locus_tag=cusR
FT feature 596218..597651
FT /label=cusS
FT /locus_tag=cusS
FT feature 597652..597975
FT /label=cutA
FT /locus_tag=cutA
FT feature 597976..600273
FT /label=cutC_1
FT /locus_tag=cutC_1
FT feature 600274..601017
FT /label=cutC_2
FT /locus_tag=cutC_2
FT feature 601018..603450
FT /label=cutC_3
FT /locus_tag=cutC_3
FT feature 603451..604326
FT /label=cutD_1
FT /locus_tag=cutD_1
FT feature 604327..605226
FT /label=cutD_2
FT /locus_tag=cutD_2
FT feature 605227..606513
FT /label=cvaA
FT /locus_tag=cvaA
FT feature 606514..607002
FT /label=cvpA
FT /locus_tag=cvpA
FT feature 607003..608733
FT /label=cvrA
FT /locus_tag=cvrA
FT feature 608734..611364
FT /label=cyaA
FT /locus_tag=cyaA
FT feature 611365..611685
FT /label=cyaY
FT /locus_tag=cyaY
FT feature 611686..612213
FT /label=cybB
FT /locus_tag=cybB
FT feature 612214..612600
FT /label=cybC
FT /locus_tag=cybC
FT feature 612601..614028
FT /label=cycA_1
FT /locus_tag=cycA_1
FT feature 614029..615432
FT /label=cycA_2
FT /locus_tag=cycA_2
FT feature 615433..616665
FT /label=cycB
FT /locus_tag=cycB
FT feature 616666..618060
FT /label=cydA_1
FT /locus_tag=cydA_1
FT feature 618061..619464
FT /label=cydA_2
FT /locus_tag=cydA_2
FT feature 619465..621033
FT /label=cydA_3
FT /locus_tag=cydA_3
FT feature 621034..622044
FT /label=cydB_1
FT /locus_tag=cydB_1
FT feature 622045..623055
FT /label=cydB_2
FT /locus_tag=cydB_2
FT feature 623056..624195
FT /label=cydB_3
FT /locus_tag=cydB_3
FT feature 624196..625962
FT /label=cydD
FT /locus_tag=cydD
FT feature 625963..626886
FT /label=cynR_1
FT /locus_tag=cynR_1
FT feature 626887..627771
FT /label=cynR_10
FT /locus_tag=cynR_10
FT feature 627772..628671
FT /label=cynR_2
FT /locus_tag=cynR_2
FT feature 628672..629598
FT /label=cynR_3
FT /locus_tag=cynR_3
FT feature 629599..630525
FT /label=cynR_4
FT /locus_tag=cynR_4
FT feature 630526..631425
FT /label=cynR_5
FT /locus_tag=cynR_5
FT feature 631426..632367
FT /label=cynR_7
FT /locus_tag=cynR_7
FT feature 632368..633282
FT /label=cynR_8
FT /locus_tag=cynR_8
FT feature 633283..634209
FT /label=cynR_9
FT /locus_tag=cynR_9
FT feature 634210..634845
FT /label=cynT
FT /locus_tag=cynT
FT feature 634846..635790
FT /label=cyoA
FT /locus_tag=cyoA
FT feature 635791..637782
FT /label=cyoB
FT /locus_tag=cyoB
FT feature 637783..638394
FT /label=cyoC
FT /locus_tag=cyoC
FT feature 638395..638724
FT /label=cyoD
FT /locus_tag=cyoD
FT feature 638725..639612
FT /label=cyoE
FT /locus_tag=cyoE
FT feature 639613..640707
FT /label=cysA_1
FT /locus_tag=cysA_1
FT feature 640708..641766
FT /label=cysA_2
FT /locus_tag=cysA_2
FT feature 641767..642741
FT /label=cysB
FT /locus_tag=cysB
FT feature 642742..643347
FT /label=cysC
FT /locus_tag=cysC
FT feature 643348..644256
FT /label=cysD
FT /locus_tag=cysD
FT feature 644257..645078
FT /label=cysE_1
FT /locus_tag=cysE_1
FT feature 645079..646035
FT /label=cysE_2
FT /locus_tag=cysE_2
FT feature 646036..647409
FT /label=cysG_1
FT /locus_tag=cysG_1
FT feature 647410..648825
FT /label=cysG_2
FT /locus_tag=cysG_2
FT feature 648826..649560
FT /label=cysH_1
FT /locus_tag=cysH_1
FT feature 649561..650784
FT /label=cysH_2
FT /locus_tag=cysH_2
FT feature 650785..652497
FT /label=cysI
FT /locus_tag=cysI
FT feature 652498..654294
FT /label=cysJ_1
FT /locus_tag=cysJ_1
FT feature 654295..654738
FT /label=cysJ_2
FT /locus_tag=cysJ_2
FT feature 654739..655710
FT /label=cysK
FT /locus_tag=cysK
FT feature 655711..656634
FT /label=cysL_1
FT /locus_tag=cysL_1
FT feature 656635..657546
FT /label=cysL_2
FT /locus_tag=cysL_2
FT feature 657547..658452
FT /label=cysM_1
FT /locus_tag=cysM_1
FT feature 658453..659364
FT /label=cysM_2
FT /locus_tag=cysM_2
FT feature 659365..660792
FT /label=cysN
FT /locus_tag=cysN
FT feature 660793..661083
FT /label=cysO
FT /locus_tag=cysO
FT feature 661084..662100
FT /label=cysP
FT /locus_tag=cysP
FT feature 662101..662844
FT /label=cysQ
FT /locus_tag=cysQ
FT feature 662845..664230
FT /label=cysS
FT /locus_tag=cysS
FT feature 664231..665064
FT /label=cysT
FT /locus_tag=cysT
FT feature 665065..666639
FT /label=cysW_1
FT /locus_tag=cysW_1
FT feature 666640..668292
FT /label=cysW_3
FT /locus_tag=cysW_3
FT feature 668293..669903
FT /label=cysW_5
FT /locus_tag=cysW_5
FT feature 669904..670665
FT /label=cysZ
FT /locus_tag=cysZ
FT feature 670666..671694
FT /label=cytR_1
FT /locus_tag=cytR_1
FT feature 671695..672768
FT /label=cytR_2
FT /locus_tag=cytR_2
FT feature 672769..675843
FT /label=czcA_2
FT /locus_tag=czcA_2
FT feature 675844..677103
FT /label=czcO
FT /locus_tag=czcO
FT feature 677104..678375
FT /label=dacA
FT /locus_tag=dacA
FT feature 678376..679809
FT /label=dacB
FT /locus_tag=dacB
FT feature 679810..680880
FT /label=dacC
FT /locus_tag=dacC
FT feature 680881..682044
FT /label=dacD
FT /locus_tag=dacD
FT feature 682045..683340
FT /label=dadA
FT /locus_tag=dadA
FT feature 683341..684411
FT /label=dadX
FT /locus_tag=dadX
FT feature 684412..685239
FT /label=dam
FT /locus_tag=dam
FT feature 685240..686502
FT /label=damX
FT /locus_tag=damX
FT feature 686503..687423
FT /label=dapAL
FT /locus_tag=dapAL
FT feature 687424..688302
FT /label=dapA_1
FT /locus_tag=dapA_1
FT feature 688303..688755
FT /label=dapA_2
FT /locus_tag=dapA_2
FT feature 688756..689688
FT /label=dapA_4
FT /locus_tag=dapA_4
FT feature 689689..690573
FT /label=dapA_5
FT /locus_tag=dapA_5
FT feature 690574..691395
FT /label=dapB
FT /locus_tag=dapB
FT feature 691396..692220
FT /label=dapD
FT /locus_tag=dapD
FT feature 692221..693348
FT /label=dapE_1
FT /locus_tag=dapE_1
FT feature 693349..694491
FT /label=dapE_2
FT /locus_tag=dapE_2
FT feature 694492..695316
FT /label=dapF_1
FT /locus_tag=dapF_1
FT feature 695317..696183
FT /label=dapF_2
FT /locus_tag=dapF_2
FT feature 696184..696726
FT /label=dapH
FT /locus_tag=dapH
FT feature 696727..697902
FT /label=dapL
FT /locus_tag=dapL
FT feature 697903..699285
FT /label=dat
FT /locus_tag=dat
FT feature 699286..700938
FT /label=dauA_1
FT /locus_tag=dauA_1
FT feature 700939..702408
FT /label=dauA_2
FT /locus_tag=dauA_2
FT feature 702409..703131
FT /label=dauR_1
FT /locus_tag=dauR_1
FT feature 703132..703800
FT /label=dauR_2
FT /locus_tag=dauR_2
FT feature 703801..705174
FT /label=dbpA
FT /locus_tag=dbpA
FT feature 705175..705756
FT /label=dcd
FT /locus_tag=dcd
FT feature 705757..707802
FT /label=dcp
FT /locus_tag=dcp
FT feature 707803..709077
FT /label=dctA_1
FT /locus_tag=dctA_1
FT feature 709078..710364
FT /label=dctA_2
FT /locus_tag=dctA_2
FT feature 710365..711666
FT /label=dcuA
FT /locus_tag=dcuA
FT feature 711667..713007
FT /label=dcuB
FT /locus_tag=dcuB
FT feature 713008..714381
FT /label=dcuD
FT /locus_tag=dcuD
FT feature 714382..715098
FT /label=dcuR_2
FT /locus_tag=dcuR_2
FT feature 715099..716712
FT /label=dcuS
FT /locus_tag=dcuS
FT feature 716713..717699
FT /label=dcyD
FT /locus_tag=dcyD
FT feature 717700..719172
FT /label=ddc
FT /locus_tag=ddc
FT feature 719173..720270
FT /label=ddlA
FT /locus_tag=ddlA
FT feature 720271..721191
FT /label=ddlB
FT /locus_tag=ddlB
FT feature 721192..722760
FT /label=ddpA_1
FT /locus_tag=ddpA_1
FT feature 722761..724383
FT /label=ddpA_2
FT /locus_tag=ddpA_2
FT feature 724384..725994
FT /label=ddpA_3
FT /locus_tag=ddpA_3
FT feature 725995..727032
FT /label=ddpB
FT /locus_tag=ddpB
FT feature 727033..727881
[truncated: 12,608 more rows]

## Sheet: Figure 2C
ID Genome standard; DNA; PRO; 1234 BP.
XX
FH Key Location/Qualifiers
FH
FT feature 1..897
FT /label=aaeA_1
FT /locus_tag=aaeA_1
FT feature 898..1827
FT /label=aaeA_3
FT /locus_tag=aaeA_3
FT feature 1828..2028
FT /label=aaeX
FT /locus_tag=aaeX
FT feature 2029..2730
FT /label=aat
FT /locus_tag=aat
FT feature 2731..3687
FT /label=accA
FT /locus_tag=accA
FT feature 3688..4152
FT /label=accB
FT /locus_tag=accB
FT feature 4153..5499
FT /label=accC
FT /locus_tag=accC
FT feature 5500..6480
FT /label=accD
FT /locus_tag=accD
FT feature 6481..7797
FT /label=aceA
FT /locus_tag=aceA
FT feature 7798..9396
FT /label=aceB
FT /locus_tag=aceB
FT feature 9397..11178
FT /label=aceK
FT /locus_tag=aceK
FT feature 11179..12378
FT /label=ackA
FT /locus_tag=ackA
FT feature 12379..15117
FT /label=acnA
FT /locus_tag=acnA
FT feature 15118..17712
FT /label=acnB
FT /locus_tag=acnB
FT feature 17713..18729
FT /label=acoB
FT /locus_tag=acoB
FT feature 18730..20514
FT /label=acoR
FT /locus_tag=acoR
FT feature 20515..20751
FT /label=acpP
FT /locus_tag=acpP
FT feature 20752..21129
FT /label=acpS
FT /locus_tag=acpS
FT feature 21130..22326
FT /label=acrA
FT /locus_tag=acrA
FT feature 22327..25470
FT /label=acrB_1
FT /locus_tag=acrB_1
FT feature 25471..28581
FT /label=acrB_2
FT /locus_tag=acrB_2
FT feature 28582..29730
FT /label=acrE
FT /locus_tag=acrE
FT feature 29731..30378
FT /label=acrR_1
FT /locus_tag=acrR_1
FT feature 30379..30588
FT /label=acrZ
FT /locus_tag=acrZ
FT feature 30589..32544
FT /label=acs
FT /locus_tag=acs
FT feature 32545..34653
FT /label=acsAB
FT /locus_tag=acsAB
FT feature 34654..38709
FT /label=acsC
FT /locus_tag=acsC
FT feature 38710..39183
FT /label=acsD
FT /locus_tag=acsD
FT feature 39184..39741
FT /label=act
FT /locus_tag=act
FT feature 39742..41394
FT /label=actP
FT /locus_tag=actP
FT feature 41395..42216
FT /label=adaA_1
FT /locus_tag=adaA_1
FT feature 42217..43278
FT /label=ada_1
FT /locus_tag=ada_1
FT feature 43279..45093
FT /label=ade2
FT /locus_tag=ade2
FT feature 45094..46428
FT /label=adeP
FT /locus_tag=adeP
FT feature 46429..47769
FT /label=adeQ
FT /locus_tag=adeQ
FT feature 47770..49035
FT /label=adh1_2
FT /locus_tag=adh1_2
FT feature 49036..50181
FT /label=adhB_2
FT /locus_tag=adhB_2
FT feature 50182..52857
FT /label=adhE_1
FT /locus_tag=adhE_1
FT feature 52858..54258
FT /label=adhE_4
FT /locus_tag=adhE_4
FT feature 54259..55266
FT /label=adhP
FT /locus_tag=adhP
FT feature 55267..55908
FT /label=adk
FT /locus_tag=adk
FT feature 55909..57468
FT /label=adrB_2
FT /locus_tag=adrB_2
FT feature 57469..58644
FT /label=afr_1
FT /locus_tag=afr_1
FT feature 58645..59631
FT /label=afr_4
FT /locus_tag=afr_4
FT feature 59632..60951
FT /label=aglB
FT /locus_tag=aglB
FT feature 60952..62196
FT /label=agp_2
FT /locus_tag=agp_2
FT feature 62197..62757
FT /label=ahpC
FT /locus_tag=ahpC
FT feature 62758..63186
FT /label=ahpD
FT /locus_tag=ahpD
FT feature 63187..63720
FT /label=ahpD_2
FT /locus_tag=ahpD_2
FT feature 63721..65283
FT /label=ahpF
FT /locus_tag=ahpF
FT feature 65284..66975
FT /label=aidB
FT /locus_tag=aidB
FT feature 66976..68190
FT /label=alaA
FT /locus_tag=alaA
FT feature 68191..69426
FT /label=alaC
FT /locus_tag=alaC
FT feature 69427..69873
FT /label=alaE
FT /locus_tag=alaE
FT feature 69874..72498
FT /label=alaS
FT /locus_tag=alaS
FT feature 72499..74055
FT /label=ald1
FT /locus_tag=ald1
FT feature 74056..74706
FT /label=alkB
FT /locus_tag=alkB
FT feature 74707..75564
FT /label=allS_2
FT /locus_tag=allS_2
FT feature 75565..76641
FT /label=alr
FT /locus_tag=alr
FT feature 76642..77418
FT /label=alsD
FT /locus_tag=alsD
FT feature 77419..78846
FT /label=alsT
FT /locus_tag=alsT
FT feature 78847..79716
FT /label=amiA
FT /locus_tag=amiA
FT feature 79717..81081
FT /label=amiB
FT /locus_tag=amiB
FT feature 81082..82350
FT /label=amiC_1
FT /locus_tag=amiC_1
FT feature 82351..83601
FT /label=amiC_2
FT /locus_tag=amiC_2
FT feature 83602..84447
FT /label=amiD
FT /locus_tag=amiD
FT feature 84448..84942
FT /label=amnD
FT /locus_tag=amnD
FT feature 84943..85503
FT /label=ampD
FT /locus_tag=ampD
FT feature 85504..86790
FT /label=amtB
FT /locus_tag=amtB
FT feature 86791..87912
FT /label=anmK
FT /locus_tag=anmK
FT feature 87913..88929
FT /label=ansA
FT /locus_tag=ansA
FT feature 88930..90384
FT /label=ansP2
FT /locus_tag=ansP2
FT feature 90385..90759
FT /label=apaG
FT /locus_tag=apaG
FT feature 90760..91605
FT /label=apaH
FT /locus_tag=apaH
FT feature 91606..92553
FT /label=apbE_1
FT /locus_tag=apbE_1
FT feature 92554..93264
FT /label=aphA
FT /locus_tag=aphA
FT feature 93265..95067
FT /label=appA_2
FT /locus_tag=appA_2
FT feature 95068..95616
FT /label=apt
FT /locus_tag=apt
FT feature 95617..96309
FT /label=aqpZ
FT /locus_tag=aqpZ
FT feature 96310..97809
FT /label=araA
FT /locus_tag=araA
FT feature 97810..99516
FT /label=araB
FT /locus_tag=araB
FT feature 99517..100359
FT /label=araC_2
FT /locus_tag=araC_2
FT feature 100360..101130
FT /label=araD
FT /locus_tag=araD
FT feature 101131..102723
FT /label=araE
FT /locus_tag=araE
FT feature 102724..103800
FT /label=araF
FT /locus_tag=araF
FT feature 103801..105312
FT /label=araG
FT /locus_tag=araG
FT feature 105313..106026
FT /label=arcA
FT /locus_tag=arcA
FT feature 106027..108387
FT /label=arcB
FT /locus_tag=arcB
FT feature 108388..108678
FT /label=arfA
FT /locus_tag=arfA
FT feature 108679..109089
FT /label=arfB
FT /locus_tag=arfB
FT feature 109090..110418
FT /label=argA
FT /locus_tag=argA
FT feature 110419..111192
FT /label=argB
FT /locus_tag=argB
FT feature 111193..112194
FT /label=argC
FT /locus_tag=argC
FT feature 112195..113412
FT /label=argD
FT /locus_tag=argD
FT feature 113413..114561
FT /label=argE_4
FT /locus_tag=argE_4
FT feature 114562..115902
FT /label=argG
FT /locus_tag=argG
FT feature 115903..117273
FT /label=argH
FT /locus_tag=argH
FT feature 117274..118275
FT /label=argI
FT /locus_tag=argI
FT feature 118276..118914
FT /label=argO
FT /locus_tag=argO
FT feature 118915..119877
FT /label=argP
FT /locus_tag=argP
FT feature 119878..120345
FT /label=argR
FT /locus_tag=argR
FT feature 120346..122076
FT /label=argS
FT /locus_tag=argS
FT feature 122077..122856
FT /label=argT
FT /locus_tag=argT
FT feature 122857..123132
FT /label=ariR
FT /locus_tag=ariR
FT feature 123133..125115
FT /label=arnA
FT /locus_tag=arnA
FT feature 125116..126252
FT /label=arnB
FT /locus_tag=arnB
FT feature 126253..127233
FT /label=arnC
FT /locus_tag=arnC
FT feature 127234..128133
FT /label=arnD
FT /locus_tag=arnD
FT feature 128134..128469
FT /label=arnE
FT /locus_tag=arnE
FT feature 128470..128847
FT /label=arnF
FT /locus_tag=arnF
FT feature 128848..130500
FT /label=arnT
FT /locus_tag=arnT
FT feature 130501..131781
FT /label=aroA
FT /locus_tag=aroA
FT feature 131782..132873
FT /label=aroB
FT /locus_tag=aroB
FT feature 132874..133956
FT /label=aroC
FT /locus_tag=aroC
FT feature 133957..134709
FT /label=aroD
FT /locus_tag=aroD
FT feature 134710..135528
FT /label=aroE_1
FT /locus_tag=aroE_1
FT feature 135529..136389
FT /label=aroE_2
FT /locus_tag=aroE_2
FT feature 136390..137205
FT /label=aroE_3
FT /locus_tag=aroE_3
FT feature 137206..138273
FT /label=aroF
FT /locus_tag=aroF
FT feature 138274..139323
FT /label=aroG
FT /locus_tag=aroG
FT feature 139324..140463
FT /label=aroH
FT /locus_tag=aroH
FT feature 140464..140982
FT /label=aroK_2
FT /locus_tag=aroK_2
FT feature 140983..141513
FT /label=aroL
FT /locus_tag=aroL
FT feature 141514..142884
FT /label=aroP_2
FT /locus_tag=aroP_2
FT feature 142885..143334
FT /label=aroQ
FT /locus_tag=aroQ
FT feature 143335..143700
FT /label=arsC_2
FT /locus_tag=arsC_2
FT feature 143701..144450
FT /label=artI
FT /locus_tag=artI
FT feature 144451..145182
FT /label=artJ_1
FT /locus_tag=artJ_1
FT feature 145183..145911
FT /label=artJ_3
FT /locus_tag=artJ_3
FT feature 145912..146580
FT /label=artM_1
FT /locus_tag=artM_1
FT feature 146581..147330
FT /label=artM_2
FT /locus_tag=artM_2
FT feature 147331..148122
FT /label=artP
FT /locus_tag=artP
FT feature 148123..148836
FT /label=artQ_1
FT /locus_tag=artQ_1
FT feature 148837..149088
FT /label=ascD
FT /locus_tag=ascD
FT feature 149089..150255
FT /label=ascG_1
FT /locus_tag=ascG_1
FT feature 150256..151215
FT /label=ascG_2
FT /locus_tag=ascG_2
FT feature 151216..152358
FT /label=ascG_3
FT /locus_tag=ascG_3
FT feature 152359..153462
FT /label=asd_2
FT /locus_tag=asd_2
FT feature 153463..154452
FT /label=asnA
FT /locus_tag=asnA
FT feature 154453..154908
FT /label=asnC
FT /locus_tag=asnC
FT feature 154909..156342
FT /label=aspA
FT /locus_tag=aspA
FT feature 156343..158025
FT /label=aspT_1
FT /locus_tag=aspT_1
FT feature 158026..159684
FT /label=aspT_2
FT /locus_tag=aspT_2
FT feature 159685..160716
FT /label=astA_1
FT /locus_tag=astA_1
FT feature 160717..162039
FT /label=astB_1
FT /locus_tag=astB_1
FT feature 162040..163257
FT /label=astC_1
FT /locus_tag=astC_1
FT feature 163258..164733
FT /label=astD_1
FT /locus_tag=astD_1
FT feature 164734..165696
FT /label=astE_1
FT /locus_tag=astE_1
FT feature 165697..166008
FT /label=atl
FT /locus_tag=atl
FT feature 166009..167547
FT /label=atpA
FT /locus_tag=atpA
FT feature 167548..168360
FT /label=atpB
FT /locus_tag=atpB
FT feature 168361..168777
FT /label=atpC
FT /locus_tag=atpC
FT feature 168778..170157
FT /label=atpD
FT /locus_tag=atpD
FT feature 170158..170397
FT /label=atpE
FT /locus_tag=atpE
FT feature 170398..170865
FT /label=atpF
FT /locus_tag=atpF
FT feature 170866..171726
FT /label=atpG
FT /locus_tag=atpG
FT feature 171727..172257
FT /label=atpH
FT /locus_tag=atpH
FT feature 172258..172662
FT /label=atpI
FT /locus_tag=atpI
FT feature 172663..173916
FT /label=avtA
FT /locus_tag=avtA
FT feature 173917..174879
FT /label=azoB
FT /locus_tag=azoB
FT feature 174880..175482
FT /label=azoR_1
FT /locus_tag=azoR_1
FT feature 175483..176085
FT /label=azoR_2
FT /locus_tag=azoR_2
FT feature 176086..176523
FT /label=badR
FT /locus_tag=badR
FT feature 176524..177300
FT /label=baeR
FT /locus_tag=baeR
FT feature 177301..179727
FT /label=bamA_1
FT /locus_tag=bamA_1
FT feature 179728..180903
FT /label=bamB
FT /locus_tag=bamB
FT feature 180904..181935
FT /label=bamC
FT /locus_tag=bamC
FT feature 181936..182676
FT /label=bamD
FT /locus_tag=bamD
FT feature 182677..183015
FT /label=bamE
FT /locus_tag=bamE
FT feature 183016..183684
FT /label=basR
FT /locus_tag=basR
FT feature 183685..185187
FT /label=bauC
FT /locus_tag=bauC
FT feature 185188..185655
FT /label=bcp
FT /locus_tag=bcp
FT feature 185656..186816
FT /label=bcr_3
FT /locus_tag=bcr_3
FT feature 186817..189159
FT /label=bcsB_1
FT /locus_tag=bcsB_1
FT feature 189160..191592
FT /label=bcsB_2
FT /locus_tag=bcsB_2
FT feature 191593..192699
FT /label=bcsZ
FT /locus_tag=bcsZ
FT feature 192700..193308
FT /label=bdbD
FT /locus_tag=bdbD
FT feature 193309..194322
FT /label=benC
FT /locus_tag=benC
FT feature 194323..195201
FT /label=benM_1
FT /locus_tag=benM_1
FT feature 195202..196662
FT /label=bepA_1
FT /locus_tag=bepA_1
FT feature 196663..197856
FT /label=bepA_2
FT /locus_tag=bepA_2
FT feature 197857..199518
FT /label=betA
FT /locus_tag=betA
FT feature 199519..199710
FT /label=bfd
FT /locus_tag=bfd
FT feature 199711..200184
FT /label=bfr
FT /locus_tag=bfr
FT feature 200185..201558
FT /label=bglA_1
FT /locus_tag=bglA_1
FT feature 201559..202989
FT /label=bglA_2
FT /locus_tag=bglA_2
FT feature 202990..205284
FT /label=bglB_1
FT /locus_tag=bglB_1
FT feature 205285..206652
FT /label=bglC
FT /locus_tag=bglC
FT feature 206653..208104
FT /label=bglF_2
FT /locus_tag=bglF_2
FT feature 208105..208935
FT /label=bglG
FT /locus_tag=bglG
FT feature 208936..210357
FT /label=bglH_1
FT /locus_tag=bglH_1
FT feature 210358..212130
FT /label=bglH_5
FT /locus_tag=bglH_5
FT feature 212131..213021
FT /label=bglK
FT /locus_tag=bglK
FT feature 213022..215076
FT /label=bglY
FT /locus_tag=bglY
FT feature 215077..215334
FT /label=bhsA_1
FT /locus_tag=bhsA_1
FT feature 215335..215589
FT /label=bhsA_3
FT /locus_tag=bhsA_3
FT feature 215590..215856
FT /label=bhsA_4
FT /locus_tag=bhsA_4
FT feature 215857..216201
FT /label=bhsA_6
FT /locus_tag=bhsA_6
FT feature 216202..217443
FT /label=bicA
FT /locus_tag=bicA
FT feature 217444..218748
FT /label=bioA
FT /locus_tag=bioA
FT feature 218749..219786
FT /label=bioB
FT /locus_tag=bioB
FT feature 219787..220539
FT /label=bioC_1
FT /locus_tag=bioC_1
FT feature 220540..221232
FT /label=bioD1_2
FT /locus_tag=bioD1_2
FT feature 221233..222387
FT /label=bioF
FT /locus_tag=bioF
FT feature 222388..223158
FT /label=bioH
FT /locus_tag=bioH
FT feature 223159..224184
FT /label=birA_1
FT /locus_tag=birA_1
FT feature 224185..225144
FT /label=birA_2
FT /locus_tag=birA_2
FT feature 225145..225618
FT /label=bltD
FT /locus_tag=bltD
FT feature 225619..226827
FT /label=bluF_1
FT /locus_tag=bluF_1
FT feature 226828..227580
FT /label=bluR
FT /locus_tag=bluR
FT feature 227581..229080
FT /label=bmr3
FT /locus_tag=bmr3
FT feature 229081..229395
FT /label=bolA
FT /locus_tag=bolA
FT feature 229396..230919
FT /label=brnQ
FT /locus_tag=brnQ
FT feature 230920..231153
FT /label=bsdD
FT /locus_tag=bsdD
FT feature 231154..231459
FT /label=bsmA
FT /locus_tag=bsmA
FT feature 231460..231711
FT /label=bssS
FT /locus_tag=bssS
FT feature 231712..234252
FT /label=btuC
FT /locus_tag=btuC
FT feature 234253..234999
FT /label=btuD
FT /locus_tag=btuD
FT feature 235000..235548
FT /label=btuE
FT /locus_tag=btuE
FT feature 235549..236346
FT /label=btuF_3
FT /locus_tag=btuF_3
FT feature 236347..236934
FT /label=btuR
FT /locus_tag=btuR
FT feature 236935..238647
FT /label=budB
FT /locus_tag=budB
FT feature 238648..239415
FT /label=budC
FT /locus_tag=budC
FT feature 239416..239967
FT /label=caiE
FT /locus_tag=caiE
FT feature 239968..240681
FT /label=can_2
FT /locus_tag=can_2
FT feature 240682..241827
FT /label=carA
FT /locus_tag=carA
FT feature 241828..242943
FT /label=catB
FT /locus_tag=catB
FT feature 242944..243771
FT /label=catD_1
FT /locus_tag=catD_1
FT feature 243772..244710
FT /label=catM
FT /locus_tag=catM
FT feature 244711..246090
FT /label=cbdA_1
FT /locus_tag=cbdA_1
FT feature 246091..246573
FT /label=cbdB
FT /locus_tag=cbdB
FT feature 246574..247947
FT /label=cbiA
FT /locus_tag=cbiA
FT feature 247948..248580
FT /label=cbiC
FT /locus_tag=cbiC
FT feature 248581..249351
FT /label=cbiF
FT /locus_tag=cbiF
FT feature 249352..250074
FT /label=cbiH
FT /locus_tag=cbiH
FT feature 250075..250785
FT /label=cbiL
FT /locus_tag=cbiL
FT feature 250786..251526
FT /label=cbiM
FT /locus_tag=cbiM
FT feature 251527..251805
FT /label=cbiN
FT /locus_tag=cbiN
FT feature 251806..252633
FT /label=cbiO
FT /locus_tag=cbiO
FT feature 252634..253308
FT /label=cbiQ
FT /locus_tag=cbiQ
FT feature 253309..254223
FT /label=cbpA
FT /locus_tag=cbpA
FT feature 254224..254526
FT /label=cbpM
FT /locus_tag=cbpM
FT feature 254527..255261
FT /label=ccmC
FT /locus_tag=ccmC
FT feature 255262..255489
FT /label=ccmD
FT /locus_tag=ccmD
FT feature 255490..255945
FT /label=ccmE
FT /locus_tag=ccmE
FT feature 255946..258645
FT /label=ccmF
FT /locus_tag=ccmF
FT feature 258646..259101
FT /label=ccmH_2
FT /locus_tag=ccmH_2
FT feature 259102..260118
FT /label=ccpA_2
FT /locus_tag=ccpA_2
FT feature 260119..261135
FT /label=ccpA_3
FT /locus_tag=ccpA_3
FT feature 261136..262017
FT /label=cdd
FT /locus_tag=cdd
FT feature 262018..262779
FT /label=cdh
FT /locus_tag=cdh
FT feature 262780..263733
FT /label=cdhR_2
FT /locus_tag=cdhR_2
FT feature 263734..264588
FT /label=cdsA
FT /locus_tag=cdsA
FT feature 264589..264918
FT /label=cedA
FT /locus_tag=cedA
FT feature 264919..265221
FT /label=celA_2
FT /locus_tag=celA_2
FT feature 265222..265608
FT /label=cetB
FT /locus_tag=cetB
FT feature 265609..266754
FT /label=cfa
FT /locus_tag=cfa
FT feature 266755..267621
FT /label=cfxP
FT /locus_tag=cfxP
FT feature 267622..268719
FT /label=chaA
FT /locus_tag=chaA
FT feature 268720..268953
FT /label=chaB
FT /locus_tag=chaB
FT feature 268954..269298
FT /label=chbA_1
FT /locus_tag=chbA_1
FT feature 269299..269610
FT /label=chbA_2
FT /locus_tag=chbA_2
FT feature 269611..269919
FT /label=chbA_3
FT /locus_tag=chbA_3
FT feature 269920..270234
FT /label=chbA_4
FT /locus_tag=chbA_4
FT feature 270235..270552
FT /label=chbB
FT /locus_tag=chbB
FT feature 270553..271896
FT /label=chbF
FT /locus_tag=chbF
FT feature 271897..272655
FT /label=chbG
FT /locus_tag=chbG
FT feature 272656..273843
FT /label=chbR_2
FT /locus_tag=chbR_2
FT feature 273844..275094
FT /label=chiA1
FT /locus_tag=chiA1
FT feature 275095..276498
FT /label=chiP
FT /locus_tag=chiP
FT feature 276499..276831
FT /label=chiQ
FT /locus_tag=chiQ
FT feature 276832..277692
FT /label=cho
FT /locus_tag=cho
FT feature 277693..278256
FT /label=chrR
FT /locus_tag=chrR
FT feature 278257..278754
FT /label=chuR
FT /locus_tag=chuR
FT feature 278755..279198
FT /label=cidA_1
FT /locus_tag=cidA_1
FT feature 279199..280560
FT /label=cimH_2
FT /locus_tag=cimH_2
FT feature 280561..282183
FT /label=citA_1
FT /locus_tag=citA_1
FT feature 282184..282879
FT /label=citB_1
FT /locus_tag=citB_1
FT feature 282880..283719
FT /label=citG_1
FT /locus_tag=citG_1
FT feature 283720..284256
FT /label=citX
FT /locus_tag=citX
FT feature 284257..285951
FT /label=clcA_2
FT /locus_tag=clcA_2
FT feature 285952..286842
FT /label=clcD_1
FT /locus_tag=clcD_1
FT feature 286843..289527
FT /label=clpB_2
FT /locus_tag=clpB_2
FT feature 289528..290148
FT /label=clpP
FT /locus_tag=clpP
FT feature 290149..290463
FT /label=clpS
FT /locus_tag=clpS
FT feature 290464..291735
FT /label=clpX
FT /locus_tag=clpX
FT feature 291736..293193
FT /label=clsA
FT /locus_tag=clsA
FT feature 293194..294435
FT /label=clsB
FT /locus_tag=clsB
FT feature 294436..295170
FT /label=cmk
FT /locus_tag=cmk
FT feature 295171..295911
FT /label=cmoA
FT /locus_tag=cmoA
FT feature 295912..296925
FT /label=cmoB
FT /locus_tag=cmoB
FT feature 296926..297744
FT /label=cmoM
FT /locus_tag=cmoM
FT feature 297745..298572
FT /label=cmpC_1
FT /locus_tag=cmpC_1
FT feature 298573..299358
FT /label=cmpC_2
FT /locus_tag=cmpC_2
FT feature 299359..300222
FT /label=cmpR_2
FT /locus_tag=cmpR_2
FT feature 300223..301101
FT /label=cmpR_3
FT /locus_tag=cmpR_3
FT feature 301102..302025
FT /label=coaA
FT /locus_tag=coaA
FT feature 302026..302502
FT /label=coaD
FT /locus_tag=coaD
FT feature 302503..303120
FT /label=coaE
FT /locus_tag=coaE
FT feature 303121..303948
FT /label=cobB
FT /locus_tag=cobB
FT feature 303949..304575
FT /label=cobC
FT /locus_tag=cobC
FT feature 304576..305532
FT /label=cobD_1
FT /locus_tag=cobD_1
FT feature 305533..306606
FT /label=cobD_2
FT /locus_tag=cobD_2
FT feature 306607..308127
FT /label=cobQ
FT /locus_tag=cobQ
FT feature 308128..308865
FT /label=cobS
FT /locus_tag=cobS
FT feature 308866..309918
FT /label=cobT_2
FT /locus_tag=cobT_2
FT feature 309919..310467
FT /label=cobU
FT /locus_tag=cobU
FT feature 310468..311787
FT /label=codA_2
FT /locus_tag=codA_2
FT feature 311788..312603
FT /label=cof
FT /locus_tag=cof
FT feature 312604..312969
FT /label=comEA
FT /locus_tag=comEA
FT feature 312970..314487
FT /label=comM
FT /locus_tag=comM
FT feature 314488..315120
FT /label=comR
FT /locus_tag=comR
FT feature 315121..315609
FT /label=cooF
FT /locus_tag=cooF
FT feature 315610..316557
FT /label=corA
FT /locus_tag=corA
FT feature 316558..317628
FT /label=corC_1
FT /locus_tag=corC_1
FT feature 317629..319254
FT /label=corC_3
FT /locus_tag=corC_3
FT feature 319255..320604
FT /label=corC_4
FT /locus_tag=corC_4
FT feature 320605..321429
FT /label=cpdA_1
FT /locus_tag=cpdA_1
FT feature 321430..322251
FT /label=cpdA_2
FT /locus_tag=cpdA_2
FT feature 322252..323388
FT /label=cph2_1
FT /locus_tag=cph2_1
FT feature 323389..325392
FT /label=cph2_2
FT /locus_tag=cph2_2
FT feature 325393..326226
FT /label=cpo
FT /locus_tag=cpo
FT feature 326227..327108
FT /label=cpoB
FT /locus_tag=cpoB
FT feature 327109..328479
FT /label=cpxA
FT /locus_tag=cpxA
FT feature 328480..328980
FT /label=cpxP
FT /locus_tag=cpxP
FT feature 328981..329676
FT /label=cpxR
FT /locus_tag=cpxR
FT feature 329677..330678
FT /label=cra_2
FT /locus_tag=cra_2
FT feature 330679..331059
FT /label=crcB
FT /locus_tag=crcB
FT feature 331060..331746
FT /label=creB
FT /locus_tag=creB
FT feature 331747..332142
FT /label=crl
FT /locus_tag=crl
FT feature 332143..332772
FT /label=crp
FT /locus_tag=crp
FT feature 332773..333279
FT /label=crr
FT /locus_tag=crr
FT feature 333280..334572
FT /label=csbX
FT /locus_tag=csbX
FT feature 334573..335775
FT /label=csdA
FT /locus_tag=csdA
FT feature 335776..336210
FT /label=csdE
FT /locus_tag=csdE
FT feature 336211..336891
FT /label=csgD_1
FT /locus_tag=csgD_1
FT feature 336892..337542
FT /label=csgD_2
FT /locus_tag=csgD_2
FT feature 337543..338517
FT /label=csiD
FT /locus_tag=csiD
FT feature 338518..338730
FT /label=cspA
FT /locus_tag=cspA
FT feature 338731..338940
FT /label=cspC
FT /locus_tag=cspC
FT feature 338941..339147
FT /label=cspE
FT /locus_tag=cspE
FT feature 339148..339330
FT /label=csrA
FT /locus_tag=csrA
FT feature 339331..341268
FT /label=csrD
FT /locus_tag=csrD
FT feature 341269..343953
FT /label=ctpF_2
FT /locus_tag=ctpF_2
FT feature 343954..344361
FT /label=cueR
FT /locus_tag=cueR
FT feature 344362..345396
FT /label=curA
FT /locus_tag=curA
FT feature 345397..348543
FT /label=cusA
FT /locus_tag=cusA
FT feature 348544..349812
FT /label=cusB
FT /locus_tag=cusB
FT feature 349813..351249
FT /label=cusC_2
FT /locus_tag=cusC_2
FT feature 351250..352743
FT /label=cusC_3
FT /locus_tag=cusC_3
FT feature 352744..353088
FT /label=cusF
FT /locus_tag=cusF
FT feature 353089..353769
FT /label=cusR
FT /locus_tag=cusR
FT feature 353770..354090
FT /label=cutA
FT /locus_tag=cutA
FT feature 354091..354831
FT /label=cutC_1
FT /locus_tag=cutC_1
FT feature 354832..357261
FT /label=cutC_2
FT /locus_tag=cutC_2
FT feature 357262..358200
FT /label=cutD_2
FT /locus_tag=cutD_2
FT feature 358201..358686
FT /label=cvpA
FT /locus_tag=cvpA
FT feature 358687..360417
FT /label=cvrA
FT /locus_tag=cvrA
FT feature 360418..360735
FT /label=cyaY
FT /locus_tag=cyaY
FT feature 360736..361260
FT /label=cybB
FT /locus_tag=cybB
FT feature 361261..361644
FT /label=cybC
FT /locus_tag=cybC
FT feature 361645..363087
FT /label=cycA_1
FT /locus_tag=cycA_1
FT feature 363088..364488
FT /label=cycA_2
FT /locus_tag=cycA_2
FT feature 364489..365883
FT /label=cydA_1
FT /locus_tag=cydA_1
FT feature 365884..366891
FT /label=cydB_1
FT /locus_tag=cydB_1
FT feature 366892..367899
FT /label=cydB_2
FT /locus_tag=cydB_2
FT feature 367900..369036
FT /label=cydB_3
FT /locus_tag=cydB_3
FT feature 369037..370800
FT /label=cydD
FT /locus_tag=cydD
FT feature 370801..371835
FT /label=cynR_1
FT /locus_tag=cynR_1
FT feature 371836..372759
FT /label=cynR_4
FT /locus_tag=cynR_4
FT feature 372760..373683
FT /label=cynR_6
FT /locus_tag=cynR_6
FT feature 373684..374607
FT /label=cynR_9
FT /locus_tag=cynR_9
FT feature 374608..375240
FT /label=cynT
FT /locus_tag=cynT
FT feature 375241..376182
FT /label=cyoA
FT /locus_tag=cyoA
FT feature 376183..378171
FT /label=cyoB
FT /locus_tag=cyoB
FT feature 378172..378780
FT /label=cyoC
FT /locus_tag=cyoC
FT feature 378781..379107
FT /label=cyoD
FT /locus_tag=cyoD
FT feature 379108..379992
FT /label=cyoE
FT /locus_tag=cyoE
FT feature 379993..381084
FT /label=cysA_2
FT /locus_tag=cysA_2
FT feature 381085..381687
FT /label=cysC
FT /locus_tag=cysC
FT feature 381688..382593
FT /label=cysD
FT /locus_tag=cysD
FT feature 382594..383412
FT /label=cysE_2
FT /locus_tag=cysE_2
FT feature 383413..384825
FT /label=cysG_1
FT /locus_tag=cysG_1
FT feature 384826..386196
FT /label=cysG_2
FT /locus_tag=cysG_2
FT feature 386197..386928
FT /label=cysH_2
FT /locus_tag=cysH_2
FT feature 386929..388725
FT /label=cysJ_1
FT /locus_tag=cysJ_1
FT feature 388726..389166
FT /label=cysJ_2
FT /locus_tag=cysJ_2
FT feature 389167..390135
FT /label=cysK
FT /locus_tag=cysK
FT feature 390136..391044
FT /label=cysM_2
FT /locus_tag=cysM_2
FT feature 391045..392469
FT /label=cysN
FT /locus_tag=cysN
FT feature 392470..393483
FT /label=cysP
FT /locus_tag=cysP
FT feature 393484..394224
FT /label=cysQ
FT /locus_tag=cysQ
FT feature 394225..395607
FT /label=cysS
FT /locus_tag=cysS
FT feature 395608..396438
FT /label=cysT
FT /locus_tag=cysT
FT feature 396439..398205
FT /label=cysW_1
FT /locus_tag=cysW_1
FT feature 398206..399852
FT /label=cysW_3
FT /locus_tag=cysW_3
FT feature 399853..400725
FT /label=cysW_4
FT /locus_tag=cysW_4
FT feature 400726..401484
FT /label=cysZ
FT /locus_tag=cysZ
FT feature 401485..402771
FT /label=cytR_1
FT /locus_tag=cytR_1
FT feature 402772..403797
FT /label=cytR_2
FT /locus_tag=cytR_2
FT feature 403798..405066
FT /label=dacA
FT /locus_tag=dacA
FT feature 405067..406497
FT /label=dacB
FT /locus_tag=dacB
FT feature 406498..407706
FT /label=dacC
FT /locus_tag=dacC
FT feature 407707..408531
FT /label=dam
FT /locus_tag=dam
FT feature 408532..409845
FT /label=damX
FT /locus_tag=damX
FT feature 409846..410763
FT /label=dapAL
FT /locus_tag=dapAL
FT feature 410764..411687
FT /label=dapA_5
FT /locus_tag=dapA_5
FT feature 411688..412506
FT /label=dapB
FT /locus_tag=dapB
FT feature 412507..413328
FT /label=dapD
FT /locus_tag=dapD
FT feature 413329..414453
FT /label=dapE
FT /locus_tag=dapE
FT feature 414454..415314
FT /label=dapF_2
FT /locus_tag=dapF_2
FT feature 415315..415908
FT /label=dapH
FT /locus_tag=dapH
FT feature 415909..417081
FT /label=dapL
FT /locus_tag=dapL
FT feature 417082..418461
FT /label=dat
FT /locus_tag=dat
FT feature 418462..420150
FT /label=dauA_1
FT /locus_tag=dauA_1
FT feature 420151..421617
FT /label=dauA_2
FT /locus_tag=dauA_2
FT feature 421618..422337
FT /label=dauR_2
FT /locus_tag=dauR_2
FT feature 422338..423729
FT /label=dbpA
FT /locus_tag=dbpA
FT feature 423730..424308
FT /label=dcd
FT /locus_tag=dcd
FT feature 424309..425586
FT /label=dctA_1
FT /locus_tag=dctA_1
FT feature 425587..426870
FT /label=dctA_2
FT /locus_tag=dctA_2
FT feature 426871..428169
FT /label=dcuA
FT /locus_tag=dcuA
FT feature 428170..429507
FT /label=dcuB
FT /locus_tag=dcuB
FT feature 429508..430224
FT /label=dcuR_2
FT /locus_tag=dcuR_2
FT feature 430225..431838
FT /label=dcuS
FT /locus_tag=dcuS
FT feature 431839..433308
FT /label=ddc
FT /locus_tag=ddc
FT feature 433309..434436
FT /label=ddlA
FT /locus_tag=ddlA
FT feature 434437..435354
FT /label=ddlB
FT /locus_tag=ddlB
FT feature 435355..437328
FT /label=deaD
FT /locus_tag=deaD
FT feature 437329..437784
FT /label=decR
FT /locus_tag=decR
FT feature 437785..438597
FT /label=dedD
FT /locus_tag=dedD
FT feature 438598..439104
FT /label=def
FT /locus_tag=def
FT feature 439105..440535
FT /label=degP
FT /locus_tag=degP
FT feature 440536..441900
FT /label=degQ
FT /locus_tag=degQ
FT feature 441901..443034
FT /label=degS
FT /locus_tag=degS
FT feature 443035..444366
FT /label=deoA
FT /locus_tag=deoA
FT feature 444367..445587
FT /label=deoB
FT /locus_tag=deoB
FT feature 445588..446364
FT /label=deoC
FT /locus_tag=deoC
FT feature 446365..447081
FT /label=deoD
FT /locus_tag=deoD
FT feature 447082..447858
FT /label=deoR
FT /locus_tag=deoR
FT feature 447859..449334
FT /label=der
FT /locus_tag=der
FT feature 449335..450450
FT /label=dgaE
FT /locus_tag=dgaE
FT feature 450451..450816
FT /label=dgkA
FT /locus_tag=dgkA
FT feature 450817..452136
FT /label=dgoT
FT /locus_tag=dgoT
FT feature 452137..453648
FT /label=dgt
FT /locus_tag=dgt
FT feature 453649..454743
FT /label=dhaD
FT /locus_tag=dhaD
FT feature 454744..456486
FT /label=dhaK_2
FT /locus_tag=dhaK_2
FT feature 456487..457116
FT /label=dhaL
FT /locus_tag=dhaL
FT feature 457117..458535
FT /label=dhaM
FT /locus_tag=dhaM
FT feature 458536..459123
FT /label=diaA
FT /locus_tag=diaA
FT feature 459124..460209
FT /label=dinB
FT /locus_tag=dinB
FT feature 460210..461532
FT /label=dinF
FT /locus_tag=dinF
FT feature 461533..463443
FT /label=dinG_1
FT /locus_tag=dinG_1
FT feature 463444..465609
FT /label=dinG_2
FT /locus_tag=dinG_2
FT feature 465610..465858
FT /label=dinI_1
FT /locus_tag=dinI_1
FT feature 465859..466683
FT /label=djlA
FT /locus_tag=djlA
FT feature 466684..467508
FT /label=dkgA
FT /locus_tag=dkgA
FT feature 467509..468309
FT /label=dkgB_2
FT /locus_tag=dkgB_2
FT feature 468310..468762
FT /label=dksA
FT /locus_tag=dksA
FT feature 468763..470505
FT /label=dld
FT /locus_tag=dld
FT feature 470506..471408
FT /label=dmlR_1
FT /locus_tag=dmlR_1
FT feature 471409..472305
FT /label=dmlR_19
FT /locus_tag=dmlR_19
FT feature 472306..473208
FT /label=dmlR_2
FT /locus_tag=dmlR_2
FT feature 473209..474093
FT /label=dmlR_21
FT /locus_tag=dmlR_21
FT feature 474094..475020
FT /label=dmlR_23
FT /locus_tag=dmlR_23
FT feature 475021..476541
FT /label=dmlR_24
FT /locus_tag=dmlR_24
FT feature 476542..477459
FT /label=dmlR_4
FT /locus_tag=dmlR_4
FT feature 477460..478455
FT /label=dmlR_5
FT /locus_tag=dmlR_5
FT feature 478456..479334
FT /label=dmlR_7
FT /locus_tag=dmlR_7
FT feature 479335..480747
FT /label=dnaB
FT /locus_tag=dnaB
FT feature 480748..481488
FT /label=dnaC
FT /locus_tag=dnaC
FT feature 481489..484968
FT /label=dnaE
FT /locus_tag=dnaE
FT feature 484969..486711
FT /label=dnaG
FT /locus_tag=dnaG
FT feature 486712..487854
FT /label=dnaJ
FT /locus_tag=dnaJ
FT feature 487855..489768
FT /label=dnaK_2
FT /locus_tag=dnaK_2
FT feature 489769..490866
FT /label=dnaN
FT /locus_tag=dnaN
FT feature 490867..491607
FT /label=dnaQ
FT /locus_tag=dnaQ
FT feature 491608..492144
FT /label=dnaT
FT /locus_tag=dnaT
FT feature 492145..494049
FT /label=dnaX
FT /locus_tag=dnaX
FT feature 494050..495339
FT /label=dpp5
FT /locus_tag=dpp5
FT feature 495340..496356
FT /label=dppB_2
FT /locus_tag=dppB_2
FT feature 496357..497256
FT /label=dppC
FT /locus_tag=dppC
FT feature 497257..498378
FT /label=dprA
FT /locus_tag=dprA
FT feature 498379..498879
FT /label=dps
FT /locus_tag=dps
FT feature 498880..499815
FT /label=drrA
FT /locus_tag=drrA
FT feature 499816..500436
FT /label=dsbA
FT /locus_tag=dsbA
FT feature 500437..500964
FT /label=dsbB
FT /locus_tag=dsbB
FT feature 500965..501675
FT /label=dsbC
FT /locus_tag=dsbC
FT feature 501676..503529
FT /label=dsbD_2
FT /locus_tag=dsbD_2
FT feature 503530..504081
FT /label=dsbE
FT /locus_tag=dsbE
FT feature 504082..505431
FT /label=dsdA
FT /locus_tag=dsdA
FT feature 505432..506766
FT /label=dsdX
FT /locus_tag=dsdX
FT feature 506767..507123
FT /label=dsrF
FT /locus_tag=dsrF
FT feature 507124..507558
FT /label=dtd
FT /locus_tag=dtd
FT feature 507559..509061
FT /label=dtpA
FT /locus_tag=dtpA
FT feature 509062..510537
FT /label=dtpD
FT /locus_tag=dtpD
FT feature 510538..511500
FT /label=dus
FT /locus_tag=dus
FT feature 511501..512430
FT /label=dusC
FT /locus_tag=dusC
FT feature 512431..512886
FT /label=dut
FT /locus_tag=dut
FT feature 512887..514086
FT /label=dxr
FT /locus_tag=dxr
FT feature 514087..515946
FT /label=dxs_1
FT /locus_tag=dxs_1
FT feature 515947..517326
FT /label=eae
FT /locus_tag=eae
FT feature 517327..518238
FT /label=eamA
FT /locus_tag=eamA
FT feature 518239..518727
FT /label=eco
FT /locus_tag=eco
FT feature 518728..519321
FT /label=ecpA
FT /locus_tag=ecpA
FT feature 519322..519987
FT /label=ecpB
FT /locus_tag=ecpB
FT feature 519988..521658
FT /label=ecpD
FT /locus_tag=ecpD
FT feature 521659..522366
FT /label=ecpE
FT /locus_tag=ecpE
FT feature 522367..522906
FT /label=ecpR
FT /locus_tag=ecpR
FT feature 522907..523545
FT /label=eda
FT /locus_tag=eda
FT feature 523546..524826
FT /label=efeB
FT /locus_tag=efeB
FT feature 524827..525951
FT /label=efeO
FT /locus_tag=efeO
FT feature 525952..526779
FT /label=efeU
FT /locus_tag=efeU
FT feature 526780..527343
FT /label=efp
FT /locus_tag=efp
FT feature 527344..528057
FT /label=elbB
FT /locus_tag=elbB
FT feature 528058..529227
FT /label=emrA_3
FT /locus_tag=emrA_3
FT feature 529228..530781
FT /label=emrB_5
FT /locus_tag=emrB_5
FT feature 530782..531963
FT /label=emrD
FT /locus_tag=emrD
FT feature 531964..533100
FT /label=emrK_1
FT /locus_tag=emrK_1
FT feature 533101..533772
FT /label=emtA
FT /locus_tag=emtA
FT feature 533773..534477
FT /label=endA
FT /locus_tag=endA
FT feature 534478..535113
FT /label=engB
FT /locus_tag=engB
FT feature 535114..536409
FT /label=eno
FT /locus_tag=eno
FT feature 536410..537162
FT /label=entA
FT /locus_tag=entA
FT feature 537163..538335
FT /label=entC
FT /locus_tag=entC
FT feature 538336..538746
FT /label=entH
FT /locus_tag=entH
FT feature 538747..540015
FT /label=envC
FT /locus_tag=envC
FT feature 540016..541374
FT /label=envZ_2
FT /locus_tag=envZ_2
FT feature 541375..542400
FT /label=epd
FT /locus_tag=epd
FT feature 542401..543375
FT /label=epmA
FT /locus_tag=epmA
FT feature 543376..544401
FT /label=epmB
FT /locus_tag=epmB
FT feature 544402..544947
FT /label=epmC
FT /locus_tag=epmC
FT feature 544948..546330
FT /label=epsE_1
FT /locus_tag=epsE_1
FT feature 546331..547821
FT /label=epsE_2
FT /locus_tag=epsE_2
FT feature 547822..549102
FT /label=epsL
FT /locus_tag=epsL
FT feature 549103..549585
FT /label=epsM
FT /locus_tag=epsM
FT feature 549586..551226
FT /label=eptA
FT /locus_tag=eptA
FT feature 551227..552129
FT /label=era
FT /locus_tag=era
FT feature 552130..552471
FT /label=erpA
FT /locus_tag=erpA
FT feature 552472..554190
FT /label=ettA_2
FT /locus_tag=ettA_2
FT feature 554191..554967
FT /label=eutC_1
FT /locus_tag=eutC_1
FT feature 554968..555867
FT /label=eutC_2
FT /locus_tag=eutC_2
FT feature 555868..556881
FT /label=eutD
FT /locus_tag=eutD
FT feature 556882..557364
FT /label=eutK
FT /locus_tag=eutK
FT feature 557365..558021
FT /label=eutL
FT /locus_tag=eutL
FT feature 558022..558309
FT /label=eutM
FT /locus_tag=eutM
FT feature 558310..558594
FT /label=eutN
FT /locus_tag=eutN
FT feature 558595..559281
FT /label=eutQ
FT /locus_tag=eutQ
FT feature 559282..559659
FT /label=eutS
FT /locus_tag=eutS
FT feature 559660..560349
FT /label=exbB_1
FT /locus_tag=exbB_1
FT feature 560350..561078
FT /label=exbB_2
FT /locus_tag=exbB_2
FT feature 561079..561504
FT /label=exbD_1
FT /locus_tag=exbD_1
FT feature 561505..561927
FT /label=exbD_2
FT /locus_tag=exbD_2
FT feature 561928..562584
FT /label=exoX
FT /locus_tag=exoX
FT feature 562585..563472
FT /label=exsA
FT /locus_tag=exsA
FT feature 563473..564861
FT /label=exuT_2
FT /locus_tag=exuT_2
FT feature 564862..565377
FT /label=fabA
FT /locus_tag=fabA
FT feature 565378..566595
FT /label=fabB
FT /locus_tag=fabB
FT feature 566596..567576
FT /label=fabD_1
FT /locus_tag=fabD_1
FT feature 567577..568503
FT /label=fabD_2
FT /locus_tag=fabD_2
FT feature 568504..569742
FT /label=fabF_2
FT /locus_tag=fabF_2
FT feature 569743..570495
FT /label=fabG_10
FT /locus_tag=fabG_10
FT feature 570496..571242
FT /label=fabG_4
FT /locus_tag=fabG_4
FT feature 571243..572256
FT /label=fabG_5
FT /locus_tag=fabG_5
FT feature 572257..572988
FT /label=fabG_6
FT /locus_tag=fabG_6
FT feature 572989..573744
FT /label=fabG_7
FT /locus_tag=fabG_7
FT feature 573745..574695
FT /label=fabH
FT /locus_tag=fabH
FT feature 574696..575481
FT /label=fabI
FT /locus_tag=fabI
FT feature 575482..576114
FT /label=fabR
FT /locus_tag=fabR
FT feature 576115..576567
FT /label=fabZ
FT /locus_tag=fabZ
FT feature 576568..577728
FT /label=fadA
FT /locus_tag=fadA
FT feature 577729..579915
FT /label=fadB
FT /locus_tag=fadB
FT feature 579916..581631
FT /label=fadD
FT /locus_tag=fadD
FT feature 581632..584136
FT /label=fadE
FT /locus_tag=fadE
FT feature 584137..586155
FT /label=fadH
FT /locus_tag=fadH
FT feature 586156..587463
FT /label=fadI
FT /locus_tag=fadI
FT feature 587464..589665
FT /label=fadJ
FT /locus_tag=fadJ
FT feature 589666..590985
FT /label=fadL
FT /locus_tag=fadL
FT feature 590986..591384
FT /label=fadM
FT /locus_tag=fadM
FT feature 591385..592101
FT /label=fadR_2
FT /locus_tag=fadR_2
FT feature 592102..592959
FT /label=fba
FT /locus_tag=fba
FT feature 592960..594036
FT /label=fbaA_1
FT /locus_tag=fbaA_1
FT feature 594037..594882
FT /label=fbaA_2
FT /locus_tag=fbaA_2
FT feature 594883..595932
FT /label=fbaB
FT /locus_tag=fbaB
FT feature 595933..596928
FT /label=fbp
FT /locus_tag=fbp
FT feature 596929..597954
FT /label=fbpC
FT /locus_tag=fbpC
FT feature 597955..598584
FT /label=fbpC2
FT /locus_tag=fbpC2
FT feature 598585..599523
FT /label=fdhE
FT /locus_tag=fdhE
FT feature 599524..601671
FT /label=fdhF_1
FT /locus_tag=fdhF_1
FT feature 601672..602088
FT /label=fdhF_2
FT /locus_tag=fdhF_2
FT feature 602089..602673
FT /label=fdnG_2
FT /locus_tag=fdnG_2
FT feature 602674..603327
FT /label=fdnI
FT /locus_tag=fdnI
FT feature 603328..603912
FT /label=fdoG_1
FT /locus_tag=fdoG_1
FT feature 603913..606324
FT /label=fdoG_2
FT /locus_tag=fdoG_2
FT feature 606325..607224
FT /label=fdoH
FT /locus_tag=fdoH
FT feature 607225..607857
FT /label=fdoI
FT /locus_tag=fdoI
FT feature 607858..608334
FT /label=fdtC
FT /locus_tag=fdtC
FT feature 608335..608667
FT /label=fdx
FT /locus_tag=fdx
FT feature 608668..610164
FT /label=feaB_2
FT /locus_tag=feaB_2
FT feature 610165..611124
FT /label=feaR
FT /locus_tag=feaR
FT feature 611125..611898
FT /label=fecE
FT /locus_tag=fecE
FT feature 611899..612123
FT /label=feoA
FT /locus_tag=feoA
FT feature 612124..614439
FT /label=feoB
FT /locus_tag=feoB
FT feature 614440..614676
FT /label=feoC
FT /locus_tag=feoC
FT feature 614677..615480
FT /label=fepC_1
FT /locus_tag=fepC_1
FT feature 615481..616155
FT /label=fetA
FT /locus_tag=fetA
FT feature 616156..616935
FT /label=fetB
FT /locus_tag=fetB
FT feature 616936..618015
FT /label=feuC
FT /locus_tag=feuC
FT feature 618016..619377
FT /label=ffh
FT /locus_tag=ffh
FT feature 619378..621459
FT /label=fhlA
FT /locus_tag=fhlA
FT feature 621460..623445
FT /label=fhuB
FT /locus_tag=fhuB
FT feature 623446..624240
FT /label=fhuC_3
FT /locus_tag=fhuC_3
FT feature 624241..625275
FT /label=fhuD
FT /locus_tag=fhuD
FT feature 625276..626061
FT /label=fhuF
FT /locus_tag=fhuF
FT feature 626062..626661
FT /label=fic_2
FT /locus_tag=fic_2
FT feature 626662..627648
FT /label=fieF_1
FT /locus_tag=fieF_1
FT feature 627649..628548
FT /label=fieF_2
FT /locus_tag=fieF_2
FT feature 628549..628842
FT /label=fis
FT /locus_tag=fis
FT feature 628843..629460
FT /label=fklB
FT /locus_tag=fklB
FT feature 629461..630288
FT /label=fkpA_1
FT /locus_tag=fkpA_1
FT feature 630289..630735
FT /label=fkpB
FT /locus_tag=fkpB
FT feature 630736..631263
FT /label=fldA
FT /locus_tag=fldA
FT feature 631264..631782
FT /label=fldB
FT /locus_tag=fldB
FT feature 631783..632565
FT /label=fliY_2
FT /locus_tag=fliY_2
FT feature 632566..633249
FT /label=fliY_3
FT /locus_tag=fliY_3
FT feature 633250..634047
FT /label=fliY_6
FT /locus_tag=fliY_6
FT feature 634048..634899
FT /label=flr
FT /locus_tag=flr
FT feature 634900..635877
FT /label=fmt
FT /locus_tag=fmt
FT feature 635878..636627
FT /label=fnr
FT /locus_tag=fnr
FT feature 636628..637482
FT /label=focA
FT /locus_tag=focA
FT feature 637483..637959
FT /label=folA
FT /locus_tag=folA
FT feature 637960..638340
FT /label=folB
FT /locus_tag=folB
FT feature 638341..639741
FT /label=folC
FT /locus_tag=folC
FT feature 639742..640605
FT /label=folD
FT /locus_tag=folD
FT feature 640606..641271
FT /label=folE
FT /locus_tag=folE
FT feature 641272..641748
FT /label=folK
FT /locus_tag=folK
FT feature 641749..642468
FT /label=folM
FT /locus_tag=folM
FT feature 642469..644646
FT /label=folP
FT /locus_tag=folP
FT feature 644647..645006
FT /label=folX
FT /locus_tag=folX
FT feature 645007..645453
FT /label=fosA
FT /locus_tag=fosA
FT feature 645454..646197
FT /label=fpr
FT /locus_tag=fpr
FT feature 646198..647985
FT /label=frdA
FT /locus_tag=frdA
FT feature 647986..648717
FT /label=frdB
FT /locus_tag=frdB
FT feature 648718..649110
FT /label=frdC
FT /locus_tag=frdC
FT feature 649111..649467
FT /label=frdD
FT /locus_tag=frdD
FT feature 649468..650166
FT /label=fre
FT /locus_tag=fre
FT feature 650167..651282
FT /label=frmA
FT /locus_tag=frmA
FT feature 651283..651555
FT /label=frmR
FT /locus_tag=frmR
FT feature 651556..652110
FT /label=frr
FT /locus_tag=frr
FT feature 652111..653838
FT /label=fruA_3
FT /locus_tag=fruA_3
FT feature 653839..654279
FT /label=fruB_1
FT /locus_tag=fruB_1
FT feature 654280..655407
FT /label=fruB_2
FT /locus_tag=fruB_2
FT feature 655408..656067
FT /label=fsaB
FT /locus_tag=fsaB
FT feature 656068..656574
FT /label=ftnA_1
FT /locus_tag=ftnA_1
FT feature 656575..657834
FT /label=ftsA_1
FT /locus_tag=ftsA_1
FT feature 657835..658149
FT /label=ftsB
FT /locus_tag=ftsB
FT feature 658150..658815
FT /label=ftsE
FT /locus_tag=ftsE
FT feature 658816..660756
FT /label=ftsH
FT /locus_tag=ftsH
FT feature 660757..662592
FT /label=ftsI_1
FT /locus_tag=ftsI_1
FT feature 662593..664356
FT /label=ftsI_2
FT /locus_tag=ftsI_2
FT feature 664357..664719
FT /label=ftsL
FT /locus_tag=ftsL
FT feature 664720..665604
FT /label=ftsN
FT /locus_tag=ftsN
FT feature 665605..667014
FT /label=ftsP
FT /locus_tag=ftsP
FT feature 667015..667845
FT /label=ftsQ
FT /locus_tag=ftsQ
FT feature 667846..668898
FT /label=ftsX
FT /locus_tag=ftsX
FT feature 668899..670470
[truncated: 6,788 more rows]
