# Supplementary material for: Population Structure, Antibiotic Resistance, and Uropathogenicity of Klebsiella variicola
Source: mBio. 2018 Dec 18;9(6):e02481-18. doi: 10.1128/mBio.02481-18 (PMC6299229; doi:10.1128/mBio.02481-18)
Supplement: TABLE S3 [file mbo006184237st3.xlsx]

## Sheet: FastGear
RECOMBINATIONS IN LINEAGES
Start End Lineage1 Lineage2 log(BF)
202728 203388 2 1 13.2
1067365 1068670 2 1 10.6
1129063 1130018 2 1 32.3
1200483 1200823 2 1 11.5
1337355 1338915 2 1 4.8
2871425 2872438 2 1 15.7
2956156 2957971 2 1 78.5
3189193 3190158 2 1 14.4

## Sheet: parSNP
Start	Stop
7708	7808
13917	14017
20393	20493
27081	27181
28913	29013
31509	31609
34221	34321
36289	36389
43653	43753
47792	47892
52131	52231
55833	55933
62326	62426
65548	65648
70180	70280
73598	73698
75892	75992
78226	78326
80351	80451
82317	82417
85556	85656
87009	87109
90457	90557
94922	95022
100249	100349
105371	105471
110909	111009
112597	112697
130907	131007
134671	134771
143149	143249
148022	148122
156377	156477
161442	161542
164774	164874
168011	168111
172068	172168
174924	175024
176270	176370
179176	179276
186735	186835
190863	190963
198319	198419
206526	206626
208581	208681
214820	214920
219869	219969
222709	222809
227742	227842
235911	236011
242785	242885
253670	253770
258881	258981
263627	263727
267331	267431
276267	276367
279961	280061
295148	295248
296795	296895
301234	301334
304357	304457
307745	307845
312558	312658
316873	316973
318935	319035
325521	325621
329307	329407
335856	335956
340880	340980
342894	342994
346009	346109
350758	350858
355266	355366
358391	358491
360742	360842
364876	364976
369852	369952
372558	372658
376088	376188
380683	380783
385065	385165
389261	389361
390703	390803
397348	397448
404502	404602
407486	407586
410685	410785
433788	433888
439300	439400
450430	450530
456986	457086
462677	462777
475578	475678
482938	483038
486163	486263
495000	495100
502793	502893
509981	510081
519864	519964
528071	528171
533623	533723
539900	540000
543230	543330
547218	547318
557639	557739
561317	561417
565225	565325
567312	567412
588723	588823
593542	593642
596242	596342
599173	599273
603881	603981
607467	607567
618508	618608
622053	622153
625588	625688
628128	628228
631142	631242
634026	634126
636249	636349
652049	652149
658221	658321
665602	665702
672609	672709
676129	676229
682739	682839
691175	691275
700915	701015
704323	704423
705908	706008
707910	708010
712331	712431
714913	715013
717156	717256
721020	721120
725344	725444
730487	730587
740935	741035
748631	748731
752602	752702
756120	756220
759931	760031
764439	764539
770000	770100
772385	772485
776839	776939
833431	833531
837443	837543
843296	843396
847483	847583
852373	852473
855881	855981
858704	858804
862427	862527
864695	864795
869644	869744
874874	874974
877549	877649
880014	880114
881791	881891
884132	884232
886545	886645
890344	890444
894119	894219
897481	897581
902926	903026
906924	907024
909795	909895
913308	913408
917920	918020
919567	919667
921221	921321
923277	923377
925779	925879
928723	928823
932565	932665
937574	937674
940419	940519
946145	946245
948737	948837
956031	956131
962679	962779
965459	965559
969674	969774
985363	985463
987842	987942
1007941	1008041
1018514	1018614
1020780	1020880
1027795	1027895
1033385	1033485
1036481	1036581
1038009	1038109
1042860	1042960
1046449	1046549
1056842	1056942
1062296	1062396
1065499	1065599
1068319	1068419
1071233	1071333
1078883	1078983
1082307	1082407
1084184	1084284
1086303	1086403
1090791	1090891
1099245	1099345
1109104	1109204
1115538	1115638
1118745	1118845
1123328	1123428
1128123	1128223
1179087	1179187
1181965	1182065
1185485	1185585
1187301	1187401
1193462	1193562
1201408	1201508
1213363	1213463
1217112	1217212
1223215	1223315
1230951	1231051
1234451	1234551
1236903	1237003
1240363	1240463
1243357	1243457
1247792	1247892
1252743	1252843
1256650	1256750
1262388	1262488
1265134	1265234
1267821	1267921
1270757	1270857
1273803	1273903
1277306	1277406
1280875	1280975
1286720	1286820
1289666	1289766
1295140	1295240
1298529	1298629
1301624	1301724
1305497	1305597
1310853	1310953
1314844	1314944
1318511	1318611
1321353	1321453
1326256	1326356
1328692	1328792
1330523	1330623
1335419	1335519
1339154	1339254
1343317	1343417
1346869	1346969
1350705	1350805
1356430	1356530
1360547	1360647
1364136	1364236
1366875	1366975
1370637	1370737
1379131	1379231
1383123	1383223
1385873	1385973
1391910	1392010
1398938	1399038
1401875	1401975
1403817	1403917
1408976	1409076
1413823	1413923
1419297	1419397
1423223	1423323
1429175	1429275
1434409	1434509
1440381	1440481
1446944	1447044
1454241	1454341
1459345	1459445
1463299	1463399
1465729	1465829
1467526	1467626
1469521	1469621
1471406	1471506
1473985	1474085
1479943	1480043
1483152	1483252
1492571	1492671
1494830	1494930
1496484	1496584
1501026	1501126
1510878	1510978
1515390	1515490
1522280	1522380
1526711	1526811
1535859	1535959
1541164	1541264
1543981	1544081
1555283	1555383
1562077	1562177
1565546	1565646
1571055	1571155
1578297	1578397
1581996	1582096
1590467	1590567
1593893	1593993
1596994	1597094
1598669	1598769
1599891	1599991
1602059	1602159
1607717	1607817
1611739	1611839
1621849	1621949
1625607	1625707
1627900	1628000
1629281	1629381
1630878	1630978
1633552	1633652
1636277	1636377
1640454	1640554
1644172	1644272
1646923	1647023
1654167	1654267
1704589	1704689
1735853	1735953
1737897	1737997
1746922	1747022
1753700	1753800
1756441	1756541
1777138	1777238
1779509	1779609
1788521	1788621
1792948	1793048
1795713	1795813
1814170	1814270
1833632	1833732
1836738	1836838
1837968	1838068
1841758	1841858
1844007	1844107
1849616	1849716
1855705	1855805
1859228	1859328
1863095	1863195
1867510	1867610
1876018	1876118
1877660	1877760
1880264	1880364
1883037	1883137
1885289	1885389
1890043	1890143
1945217	1945317
1957570	1957670
1959937	1960037
1965886	1965986
1968891	1968991
1983004	1983104
1985857	1985957
1987865	1987965
1990153	1990253
1992570	1992670
1995170	1995270
2001738	2001838
2007649	2007749
2011524	2011624
2024960	2025060
2033907	2034007
2037851	2037951
2039144	2039244
2041658	2041758
2045620	2045720
2047994	2048094
2053106	2053206
2057203	2057303
2061639	2061739
2064969	2065069
2069990	2070090
2072327	2072427
2075227	2075327
2081545	2081645
2083879	2083979
2085362	2085462
2087538	2087638
2091511	2091611
2093339	2093439
2097699	2097799
2108222	2108322
2117257	2117357
2122710	2122810
2137127	2137227
2143539	2143639
2152480	2152580
2154294	2154394
2157448	2157548
2167378	2167478
2173505	2173605
2259701	2259801
2266098	2266198
2269464	2269564
2271844	2271944
2279655	2279755
2283908	2284008
2288368	2288468
2292902	2293002
2302062	2302162
2305091	2305191
2306796	2306896
2311310	2311410
2314342	2314442
2316401	2316501
2319122	2319222
2330001	2330101
2337692	2337792
2350800	2350900
2353241	2353341
2357836	2357936
2359418	2359518
2394595	2394695
2399359	2399459
2406894	2406994
2416427	2416527
2418531	2418631
2426205	2426305
2429861	2429961
2438757	2438857
2449304	2449404
2456841	2456941
2458348	2458448
2461778	2461878
2470130	2470230
2473309	2473409
2477577	2477677
2479659	2479759
2481603	2481703
2496080	2496180
2498266	2498366
2513504	2513604
2515364	2515464
2521497	2521597
2523646	2523746
2548308	2548408
2553054	2553154
2555719	2555819
2579762	2579862
2582595	2582695
2584663	2584763
2591578	2591678
2603976	2604076
2610758	2610858
2614061	2614161
2616466	2616566
2618291	2618391
2620081	2620181
2622632	2622732
2627702	2627802
2630418	2630518
2654841	2654941
2657944	2658044
2660865	2660965
2665637	2665737
2667768	2667868
2749795	2749895
2753068	2753168
2757216	2757316
2776473	2776573
2823571	2823671
2836656	2836756
2839339	2839439
2877933	2878033
2880618	2880718
2883537	2883637
2888058	2888158
2893258	2893358
2900939	2901039
2904904	2905004
2916204	2916304
2917843	2917943
2929640	2929740
2933418	2933518
2940089	2940189
2943441	2943541
2946475	2946575
2958580	2958680
2964135	2964235
2968069	2968169
2998890	2998990
3002568	3002668
3006873	3006973
3015060	3015160
3031908	3032008
3042505	3042605
3045419	3045519
3062806	3062906
3065088	3065188
3067279	3067379
3129591	3129691
3131262	3131362
3133448	3133548
3136315	3136415
3139427	3139527
3148067	3148167
3150465	3150565
3161215	3161315
3164532	3164632
3168281	3168381
3181873	3181973
3187381	3187481
3189126	3189226
3194043	3194143
3197114	3197214
3201370	3201470
3203699	3203799
3206013	3206113
3211543	3211643
3216728	3216828
3222274	3222374
3225221	3225321
3231897	3231997
3235883	3235983
3237720	3237820
3244689	3244789
3249217	3249317
3257535	3257635
3260934	3261034
3264304	3264404
3266457	3266557
3270897	3270997
3278525	3278625
3285507	3285607
3289683	3289783
3300855	3300955
3303886	3303986
3327602	3327702
3329965	3330065
3333836	3333936
3336234	3336334
3340200	3340300
3370484	3370584
3374538	3374638
3393509	3393609
3397534	3397634
3400457	3400557
3405152	3405252
3409786	3409886
3417582	3417682
3424198	3424298
3431947	3432047
3434240	3434340
3438170	3438270
3444936	3445036
3449076	3449176
3456298	3456398
3463419	3463519
3468312	3468412
3474592	3474692
3476414	3476514
3480936	3481036
3487449	3487549
3489930	3490030
3504173	3504273
3511001	3511101
3515265	3515365
3518719	3518819
3521359	3521459
3526663	3526763
3535522	3535622
3540320	3540420
3546790	3546890
3557660	3557760
3561339	3561439
3564609	3564709
3573654	3573754
3577773	3577873
3584163	3584263
3586372	3586472
3591165	3591265
3605843	3605943
3608994	3609094
3618233	3618333
3625987	3626087
3631318	3631418
3633694	3633794
3635651	3635751
3637258	3637358
3641216	3641316
3644994	3645094
3650591	3650691
3654753	3654853
3657811	3657911
3660900	3661000
3665183	3665283
3668086	3668186
3670508	3670608
3673672	3673772
3675466	3675566
3679706	3679806
3686566	3686666
3694467	3694567
3704839	3704939
3709183	3709283
3712039	3712139
3721109	3721209
3725251	3725351
3727475	3727575
3738812	3738912
3745046	3745146
3747729	3747829
3751516	3751616
3754844	3754944
3756820	3756920
3759465	3759565
3761301	3761401
3771405	3771505
3773907	3774007
3780838	3780938
3784873	3784973
3787461	3787561
3791113	3791213
3794081	3794181
3800701	3800801
3806898	3806998
3812520	3812620
3820558	3820658
3831645	3831745
3835587	3835687
3841554	3841654
3846784	3846884
3850825	3850925
3857491	3857591
3865282	3865382
3867172	3867272
3871491	3871591
3874267	3874367
3879260	3879360
3881106	3881206
3882501	3882601
3885744	3885844
3891057	3891157
3899354	3899454
4096420	4096520
4097735	4097835
4100689	4100789
4106507	4106607
4109756	4109856
4115188	4115288
4120340	4120440
4123499	4123599
4130358	4130458
4137036	4137136
4138496	4138596
4141419	4141519
4146261	4146361
4149546	4149646
4153601	4153701
4158240	4158340
4160662	4160762
4162513	4162613
4167048	4167148
4174680	4174780
4185379	4185479
4195822	4195922
4200082	4200182
4206129	4206229
4211841	4211941
4214631	4214731
4219872	4219972
4227252	4227352
4233961	4234061
4245780	4245880
4251580	4251680
4257815	4257915
4265742	4265842
4268695	4268795
4273405	4273505
4278057	4278157
4283018	4283118
4285131	4285231
4291310	4291410
4296241	4296341
4300079	4300179
4302848	4302948
4304752	4304852
4312465	4312565
4315518	4315618
4319153	4319253
4338095	4338195
4341711	4341811
4349424	4349524
4353387	4353487
4356649	4356749
4364111	4364211
4368734	4368834
4372677	4372777
4376402	4376502
4378005	4378105
4381131	4381231
4384354	4384454
4395076	4395176
4397646	4397746
4401972	4402072
4405641	4405741
4422256	4422356
4427488	4427588
4434919	4435019
4439359	4439459
4443890	4443990
4446980	4447080
4448690	4448790
4450898	4450998
4456030	4456130
4464152	4464252
4472276	4472376
4475731	4475831
4479392	4479492
4491644	4491744
4496356	4496456
4498789	4498889
4502252	4502352
4505919	4506019
4512197	4512297
4517614	4517714
4523006	4523106
4528367	4528467
4532995	4533095
4542928	4543028
4548372	4548472
4552092	4552192
4553615	4553715
4555362	4555462
4563743	4563843
4577303	4577403
4586539	4586639
4594093	4594193
4601932	4602032
4630961	4631061
4636206	4636306
4643013	4643113
4646991	4647091
4650678	4650778
4657682	4657782
4659435	4659535
4662446	4662546
4665934	4666034
4671802	4671902
4678276	4678376
4682196	4682296
4688199	4688299
4690013	4690113
4692706	4692806
4694510	4694610
4698641	4698741
4716028	4716128
4719361	4719461
4721401	4721501
4726754	4726854
4752059	4752159
4759547	4759647
4764607	4764707
4767417	4767517
4770001	4770101
4797324	4797424
4801907	4802007
4803877	4803977
4811560	4811660
4815070	4815170
4817893	4817993
4820932	4821032
4823063	4823163
4826167	4826267
4861764	4861864
4872951	4873051
4881483	4881583
4889341	4889441
4898072	4898172
4901398	4901498
4913221	4913321
4923039	4923139
4939466	4939566
4941207	4941307
4944281	4944381
4948333	4948433
4954077	4954177
4958167	4958267
4966092	4966192
4977614	4977714
4984723	4984823
4987579	4987679
4993844	4993944
5010990	5011090
5013298	5013398
5020889	5020989
5024945	5025045
5027054	5027154
5031577	5031677
5035178	5035278
5038305	5038405
5041205	5041305
5044563	5044663
5048967	5049067
5050761	5050861
5054980	5055080
5061911	5062011
5064544	5064644
5066754	5066854
5069453	5069553
5073177	5073277
5078398	5078498
5080843	5080943
5087372	5087472
5090292	5090392
5092274	5092374
5099918	5100018
5107748	5107848
5115276	5115376
5117578	5117678
5122742	5122842
5126417	5126517
5128346	5128446
5137071	5137171
5140545	5140645
5144902	5145002
5149167	5149267
5152396	5152496
5154028	5154128
5157479	5157579
5161856	5161956
5171396	5171496
5176697	5176797
5180816	5180916
5186540	5186640
5190047	5190147
5197255	5197355
5219895	5219995
5224509	5224609
5229514	5229614
5235145	5235245
5238954	5239054
5243797	5243897
5247191	5247291
5251317	5251417
5257452	5257552
5261274	5261374
5265906	5266006
5269908	5270008
5272571	5272671
5279296	5279396
5286235	5286335
5290577	5290677
5294458	5294558
5297283	5297383
5309942	5310042
5313601	5313701
5316079	5316179
5319657	5319757
5321840	5321940
5323870	5323970
5332310	5332410
5338208	5338308
5341460	5341560
5344677	5344777
5347647	5347747
5351324	5351424
5354165	5354265
5357158	5357258
5359861	5359961
5366761	5366861
5372040	5372140
5374974	5375074
5379493	5379593
5381882	5381982
5386268	5386368
5391580	5391680
5395678	5395778
5400389	5400489
5403361	5403461
5418375	5418475
5420967	5421067
5424570	5424670
5428667	5428767
5434061	5434161
5439673	5439773
5444092	5444192
5448216	5448316
5451307	5451407
5454539	5454639
5457727	5457827
