# Supplementary material for: Population Structure, Antibiotic Resistance, and Uropathogenicity of Klebsiella variicola
Source: mBio. 2018 Dec 18;9(6):e02481-18. doi: 10.1128/mBio.02481-18 (PMC6299229; doi:10.1128/mBio.02481-18)
Supplement: TABLE S4 [file mbo006184237st4.txt]

##fileformat=VCFv4.1
##contig=<ID=1,length=4688124>
##FORMAT=<ID=GT,Number=1,Type=String,Description="Genotype">
#CHROM	POS	ID	REF	ALT	QUAL	FILTER	INFO	FORMAT	10	JURE01.1	JURF01.1	JURG01.1	JURH01.1	JURI01.1	JUTF01.1
1	20910	.	T	C	.	.	.	GT	0	1	1	1	1	1	1
1	50197	.	T	G	.	.	.	GT	0	1	1	1	1	1	1
1	80737	.	T	C	.	.	.	GT	0	1	1	1	1	1	1
1	127757	.	C	G	.	.	.	GT	0	1	1	1	1	1	1
1	135499	.	A	C	.	.	.	GT	0	1	1	1	1	1	1
1	137280	.	T	G	.	.	.	GT	0	1	1	1	1	1	1
1	141364	.	T	G	.	.	.	GT	0	1	1	1	1	1	1
1	141367	.	A	C	.	.	.	GT	0	1	1	1	1	1	1
1	143646	.	C	T	.	.	.	GT	0	1	1	1	1	1	1
1	154914	.	A	C	.	.	.	GT	0	1	1	1	1	1	1
1	155114	.	G	T	.	.	.	GT	0	1	1	1	1	1	1
1	166971	.	T	C	.	.	.	GT	0	1	1	1	1	1	1
1	213136	.	T	C	.	.	.	GT	0	1	1	1	1	1	1
1	217080	.	A	C	.	.	.	GT	0	1	1	1	1	1	1
1	220038	.	C	T	.	.	.	GT	0	1	1	1	1	1	1
1	220071	.	G	T	.	.	.	GT	0	1	1	1	1	1	1
1	220086	.	G	A	.	.	.	GT	0	1	1	1	1	1	1
1	220098	.	T	C	.	.	.	GT	0	1	1	1	1	1	1
1	220146	.	A	C	.	.	.	GT	0	1	1	1	1	1	1
1	220154	.	C	A	.	.	.	GT	0	1	1	1	1	1	1
1	220157	.	C	G	.	.	.	GT	0	1	1	1	1	1	1
1	220188	.	A	C	.	.	.	GT	0	1	1	1	1	1	1
1	220196	.	G	A	.	.	.	GT	0	1	1	1	1	1	1
1	220203	.	T	C	.	.	.	GT	0	1	1	1	1	1	1
1	220206	.	G	C	.	.	.	GT	0	1	1	1	1	1	1
1	220227	.	C	T	.	.	.	GT	0	1	1	1	1	1	1
1	220260	.	T	C	.	.	.	GT	0	1	1	1	1	1	1
1	220266	.	C	T	.	.	.	GT	0	1	1	1	1	1	1
1	220269	.	G	A	.	.	.	GT	0	1	1	1	1	1	1
1	220290	.	G	C	.	.	.	GT	0	1	1	1	1	1	1
1	220302	.	T	G	.	.	.	GT	0	1	1	1	1	1	1
1	220308	.	C	T	.	.	.	GT	0	1	1	1	1	1	1
1	220314	.	A	G	.	.	.	GT	0	1	1	1	1	1	1
1	220320	.	G	C	.	.	.	GT	0	1	1	1	1	1	1
1	220327	.	C	T	.	.	.	GT	0	1	1	1	1	1	1
1	220329	.	A	G	.	.	.	GT	0	1	1	1	1	1	1
1	220341	.	C	T	.	.	.	GT	0	1	1	1	1	1	1
1	220356	.	T	C	.	.	.	GT	0	1	1	1	1	1	1
1	220377	.	A	T	.	.	.	GT	0	1	1	1	1	1	1
1	220380	.	G	C	.	.	.	GT	0	1	1	1	1	1	1
1	220383	.	G	A	.	.	.	GT	0	1	1	1	1	1	1
1	220395	.	G	T	.	.	.	GT	0	1	1	1	1	1	1
1	220401	.	T	C	.	.	.	GT	0	1	1	1	1	1	1
1	220404	.	G	T	.	.	.	GT	0	1	1	1	1	1	1
1	220407	.	C	T	.	.	.	GT	0	1	1	1	1	1	1
1	220419	.	T	A	.	.	.	GT	0	1	1	1	1	1	1
1	220428	.	T	C	.	.	.	GT	0	1	1	1	1	1	1
1	220437	.	T	C	.	.	.	GT	0	1	1	1	1	1	1
1	220446	.	T	C	.	.	.	GT	0	1	1	1	1	1	1
1	220449	.	A	G	.	.	.	GT	0	1	1	1	1	1	1
1	220494	.	G	A	.	.	.	GT	0	1	1	1	1	1	1
1	220497	.	T	C	.	.	.	GT	0	1	1	1	1	1	1
1	220503	.	G	A	.	.	.	GT	0	1	1	1	1	1	1
1	220515	.	G	A	.	.	.	GT	0	1	1	1	1	1	1
1	220518	.	A	T	.	.	.	GT	0	1	1	1	1	1	1
1	220524	.	T	A	.	.	.	GT	0	1	1	1	1	1	1
1	220527	.	G	A	.	.	.	GT	0	1	1	1	1	1	1
1	220545	.	C	T	.	.	.	GT	0	1	1	1	1	1	1
1	220554	.	T	G	.	.	.	GT	0	1	1	1	1	1	1
1	220560	.	T	C	.	.	.	GT	0	1	1	1	1	1	1
1	220563	.	A	G	.	.	.	GT	0	1	1	1	1	1	1
1	220567	.	C	T	.	.	.	GT	0	1	1	1	1	1	1
1	220575	.	T	A	.	.	.	GT	0	1	1	1	1	1	1
1	220578	.	T	C	.	.	.	GT	0	1	1	1	1	1	1
1	220582	.	C	T	.	.	.	GT	0	1	1	1	1	1	1
1	220593	.	C	T	.	.	.	GT	0	1	1	1	1	1	1
1	220608	.	G	A	.	.	.	GT	0	1	1	1	1	1	1
1	220615	.	G	T	.	.	.	GT	0	1	1	1	1	1	1
1	220617	.	T	A	.	.	.	GT	0	1	1	1	1	1	1
1	220619	.	A	C	.	.	.	GT	0	1	1	1	1	1	1
1	220620	.	G	C	.	.	.	GT	0	1	1	1	1	1	1
1	220629	.	G	T	.	.	.	GT	0	1	1	1	1	1	1
1	220638	.	A	G	.	.	.	GT	0	1	1	1	1	1	1
1	220644	.	G	C	.	.	.	GT	0	1	1	1	1	1	1
1	220647	.	G	C	.	.	.	GT	0	1	1	1	1	1	1
1	220666	.	G	A	.	.	.	GT	0	1	1	1	1	1	1
1	220698	.	G	T	.	.	.	GT	0	1	1	1	1	1	1
1	220713	.	T	A	.	.	.	GT	0	1	1	1	1	1	1
1	220725	.	A	G	.	.	.	GT	0	1	1	1	1	1	1
1	220741	.	G	T	.	.	.	GT	0	1	1	1	1	1	1
1	220746	.	T	G	.	.	.	GT	0	1	1	1	1	1	1
1	220756	.	C	T	.	.	.	GT	0	1	1	1	1	1	1
1	220758	.	A	G	.	.	.	GT	0	1	1	1	1	1	1
1	220773	.	G	A	.	.	.	GT	0	1	1	1	1	1	1
1	220779	.	C	A	.	.	.	GT	0	1	1	1	1	1	1
1	220840	.	G	A	.	.	.	GT	0	1	1	1	1	1	1
1	220863	.	T	C	.	.	.	GT	0	1	1	1	1	1	1
1	220890	.	T	A	.	.	.	GT	0	1	1	1	1	1	1
1	220950	.	C	A	.	.	.	GT	0	1	1	1	1	1	1
1	220983	.	T	G	.	.	.	GT	0	1	1	1	1	1	1
1	220986	.	C	T	.	.	.	GT	0	1	1	1	1	1	1
1	220989	.	C	A	.	.	.	GT	0	1	1	1	1	1	1
1	221185	.	T	C	.	.	.	GT	0	1	1	1	1	1	1
1	221217	.	A	T	.	.	.	GT	0	1	1	1	1	1	1
1	221244	.	C	T	.	.	.	GT	0	1	1	1	1	1	1
1	221248	.	C	A	.	.	.	GT	0	1	1	1	1	1	1
1	221250	.	T	G	.	.	.	GT	0	1	1	1	1	1	1
1	221253	.	A	G	.	.	.	GT	0	1	1	1	1	1	1
1	221271	.	G	A	.	.	.	GT	0	1	1	1	1	1	1
1	221274	.	C	G	.	.	.	GT	0	1	1	1	1	1	1
1	221280	.	T	G	.	.	.	GT	0	1	1	1	1	1	1
1	221292	.	C	T	.	.	.	GT	0	1	1	1	1	1	1
1	221301	.	C	G	.	.	.	GT	0	1	1	1	1	1	1
1	221307	.	C	T	.	.	.	GT	0	1	1	1	1	1	1
1	221314	.	C	T	.	.	.	GT	0	1	1	1	1	1	1
1	221317	.	T	C	.	.	.	GT	0	1	1	1	1	1	1
1	221391	.	C	A	.	.	.	GT	0	1	1	1	1	1	1
1	221460	.	C	G	.	.	.	GT	0	1	1	1	1	1	1
1	221571	.	T	C	.	.	.	GT	0	1	1	1	1	1	1
1	221582	.	A	G	.	.	.	GT	0	1	1	1	1	1	1
1	221590	.	T	C	.	.	.	GT	0	1	1	1	1	1	1
1	221591	.	T	A	.	.	.	GT	0	1	1	1	1	1	1
1	221605	.	G	A	.	.	.	GT	0	1	1	1	1	1	1
1	221614	.	G	A	.	.	.	GT	0	1	1	1	1	1	1
1	221620	.	C	T	.	.	.	GT	0	1	1	1	1	1	1
1	221622	.	T	C	.	.	.	GT	0	1	1	1	1	1	1
1	221626	.	G	A	.	.	.	GT	0	1	1	1	1	1	1
1	221653	.	G	A	.	.	.	GT	0	1	1	1	1	1	1
1	221664	.	C	A	.	.	.	GT	0	1	1	1	1	1	1
1	221667	.	C	T	.	.	.	GT	0	1	1	1	1	1	1
1	221691	.	G	T	.	.	.	GT	0	1	1	1	1	1	1
1	221697	.	C	T	.	.	.	GT	0	1	1	1	1	1	1
1	223122	.	C	G	.	.	.	GT	0	1	1	1	1	1	1
1	223158	.	G	T	.	.	.	GT	0	1	1	1	1	1	1
1	223206	.	G	A	.	.	.	GT	0	1	1	1	1	1	1
1	223227	.	G	A	.	.	.	GT	0	1	1	1	1	1	1
1	223230	.	A	G	.	.	.	GT	0	1	1	1	1	1	1
1	223231	.	T	C	.	.	.	GT	0	1	1	1	1	1	1
1	223236	.	T	C	.	.	.	GT	0	1	1	1	1	1	1
1	223242	.	G	C	.	.	.	GT	0	1	1	1	1	1	1
1	223245	.	C	A	.	.	.	GT	0	1	1	1	1	1	1
1	223263	.	C	A	.	.	.	GT	0	1	1	1	1	1	1
1	223293	.	T	C	.	.	.	GT	0	1	1	1	1	1	1
1	223299	.	A	G	.	.	.	GT	0	1	1	1	1	1	1
1	223385	.	A	G	.	.	.	GT	0	1	1	1	1	1	1
1	223392	.	C	T	.	.	.	GT	0	1	1	1	1	1	1
1	223407	.	C	T	.	.	.	GT	0	1	1	1	1	1	1
1	223416	.	T	A	.	.	.	GT	0	1	1	1	1	1	1
1	223419	.	A	C	.	.	.	GT	0	1	1	1	1	1	1
1	223422	.	G	T	.	.	.	GT	0	1	1	1	1	1	1
1	223437	.	A	G	.	.	.	GT	0	1	1	1	1	1	1
1	223438	.	T	G	.	.	.	GT	0	1	1	1	1	1	1
1	223461	.	C	G	.	.	.	GT	0	1	1	1	1	1	1
1	223470	.	T	G	.	.	.	GT	0	1	1	1	1	1	1
1	223473	.	C	T	.	.	.	GT	0	1	1	1	1	1	1
1	223476	.	C	A	.	.	.	GT	0	1	1	1	1	1	1
1	223479	.	T	C	.	.	.	GT	0	1	1	1	1	1	1
1	223482	.	T	G	.	.	.	GT	0	1	1	1	1	1	1
1	223485	.	A	G	.	.	.	GT	0	1	1	1	1	1	1
1	223491	.	C	T	.	.	.	GT	0	1	1	1	1	1	1
1	223497	.	A	T	.	.	.	GT	0	1	1	1	1	1	1
1	223503	.	C	A	.	.	.	GT	0	1	1	1	1	1	1
1	223512	.	G	A	.	.	.	GT	0	1	1	1	1	1	1
1	223524	.	A	G	.	.	.	GT	0	1	1	1	1	1	1
1	223530	.	G	T	.	.	.	GT	0	1	1	1	1	1	1
1	223536	.	G	T	.	.	.	GT	0	1	1	1	1	1	1
1	223545	.	A	C	.	.	.	GT	0	1	1	1	1	1	1
1	223546	.	G	T	.	.	.	GT	0	1	1	1	1	1	1
1	223548	.	C	T	.	.	.	GT	0	1	1	1	1	1	1
1	223552	.	G	A	.	.	.	GT	0	1	1	1	1	1	1
1	223554	.	T	C	.	.	.	GT	0	1	1	1	1	1	1
1	223565	.	T	C	.	.	.	GT	0	1	1	1	1	1	1
1	223566	.	T	G	.	.	.	GT	0	1	1	1	1	1	1
1	223596	.	C	T	.	.	.	GT	0	1	1	1	1	1	1
1	223615	.	T	G	.	.	.	GT	0	1	1	1	1	1	1
1	223617	.	T	G	.	.	.	GT	0	1	1	1	1	1	1
1	223620	.	T	C	.	.	.	GT	0	1	1	1	1	1	1
1	223629	.	A	T	.	.	.	GT	0	1	1	1	1	1	1
1	223633	.	G	A	.	.	.	GT	0	1	1	1	1	1	1
1	223641	.	G	A	.	.	.	GT	0	1	1	1	1	1	1
1	223644	.	T	A	.	.	.	GT	0	1	1	1	1	1	1
1	223652	.	T	C	.	.	.	GT	0	1	1	1	1	1	1
1	223653	.	G	T	.	.	.	GT	0	1	1	1	1	1	1
1	223656	.	A	T	.	.	.	GT	0	1	1	1	1	1	1
1	223659	.	C	G	.	.	.	GT	0	1	1	1	1	1	1
1	223663	.	A	C	.	.	.	GT	0	1	1	1	1	1	1
1	223665	.	A	C	.	.	.	GT	0	1	1	1	1	1	1
1	223683	.	A	G	.	.	.	GT	0	1	1	1	1	1	1
1	223686	.	A	T	.	.	.	GT	0	1	1	1	1	1	1
1	223693	.	C	T	.	.	.	GT	0	1	1	1	1	1	1
1	223698	.	T	A	.	.	.	GT	0	1	1	1	1	1	1
1	223701	.	G	T	.	.	.	GT	0	1	1	1	1	1	1
1	223704	.	C	T	.	.	.	GT	0	1	1	1	1	1	1
1	223707	.	T	C	.	.	.	GT	0	1	1	1	1	1	1
1	223713	.	T	C	.	.	.	GT	0	1	1	1	1	1	1
1	223722	.	C	T	.	.	.	GT	0	1	1	1	1	1	1
1	223725	.	T	G	.	.	.	GT	0	1	1	1	1	1	1
1	223737	.	C	T	.	.	.	GT	0	1	1	1	1	1	1
1	223755	.	C	T	.	.	.	GT	0	1	1	1	1	1	1
1	223773	.	A	G	.	.	.	GT	0	1	1	1	1	1	1
1	223803	.	T	C	.	.	.	GT	0	1	1	1	1	1	1
1	223818	.	C	T	.	.	.	GT	0	1	1	1	1	1	1
1	223824	.	G	A	.	.	.	GT	0	1	1	1	1	1	1
1	223827	.	A	C	.	.	.	GT	0	1	1	1	1	1	1
1	223833	.	G	A	.	.	.	GT	0	1	1	1	1	1	1
1	223848	.	A	C	.	.	.	GT	0	1	1	1	1	1	1
1	223911	.	T	A	.	.	.	GT	0	1	1	1	1	1	1
1	223920	.	T	C	.	.	.	GT	0	1	1	1	1	1	1
1	223977	.	C	T	.	.	.	GT	0	1	1	1	1	1	1
1	224046	.	C	T	.	.	.	GT	0	1	1	1	1	1	1
1	224052	.	A	T	.	.	.	GT	0	1	1	1	1	1	1
1	224061	.	C	T	.	.	.	GT	0	1	1	1	1	1	1
1	224067	.	A	G	.	.	.	GT	0	1	1	1	1	1	1
1	224106	.	A	C	.	.	.	GT	0	1	1	1	1	1	1
1	224109	.	T	G	.	.	.	GT	0	1	1	1	1	1	1
1	224124	.	T	A	.	.	.	GT	0	1	1	1	1	1	1
1	224161	.	A	T	.	.	.	GT	0	1	1	1	1	1	1
1	224214	.	T	C	.	.	.	GT	0	1	1	1	1	1	1
1	224257	.	C	T	.	.	.	GT	0	1	1	1	1	1	1
1	225087	.	T	C	.	.	.	GT	0	1	1	1	1	1	1
1	225177	.	G	T	.	.	.	GT	0	1	1	1	1	1	1
1	225264	.	G	A	.	.	.	GT	0	1	1	1	1	1	1
1	225276	.	G	T	.	.	.	GT	0	1	1	1	1	1	1
1	225298	.	C	G	.	.	.	GT	0	1	1	1	1	1	1
1	225322	.	C	T	.	.	.	GT	0	1	1	1	1	1	1
1	225361	.	T	C	.	.	.	GT	0	1	1	1	1	1	1
1	225372	.	T	C	.	.	.	GT	0	1	1	1	1	1	1
1	225375	.	G	T	.	.	.	GT	0	1	1	1	1	1	1
1	225396	.	A	G	.	.	.	GT	0	1	1	1	1	1	1
1	225456	.	A	C	.	.	.	GT	0	1	1	1	1	1	1
1	225459	.	A	T	.	.	.	GT	0	1	1	1	1	1	1
1	225465	.	G	A	.	.	.	GT	0	1	1	1	1	1	1
1	225466	.	G	A	.	.	.	GT	0	1	1	1	1	1	1
1	225471	.	G	T	.	.	.	GT	0	1	1	1	1	1	1
1	225474	.	A	G	.	.	.	GT	0	1	1	1	1	1	1
1	225477	.	G	A	.	.	.	GT	0	1	1	1	1	1	1
1	225478	.	C	T	.	.	.	GT	0	1	1	1	1	1	1
1	225489	.	G	A	.	.	.	GT	0	1	1	1	1	1	1
1	225531	.	T	C	.	.	.	GT	0	1	1	1	1	1	1
1	225540	.	T	C	.	.	.	GT	0	1	1	1	1	1	1
1	225562	.	A	G	.	.	.	GT	0	1	1	1	1	1	1
1	225596	.	A	G	.	.	.	GT	0	1	1	1	1	1	1
1	225603	.	T	C	.	.	.	GT	0	1	1	1	1	1	1
1	225645	.	C	T	.	.	.	GT	0	1	1	1	1	1	1
1	225654	.	C	G	.	.	.	GT	0	1	1	1	1	1	1
1	225670	.	T	G	.	.	.	GT	0	1	1	1	1	1	1
1	225672	.	C	A	.	.	.	GT	0	1	1	1	1	1	1
1	225681	.	C	A	.	.	.	GT	0	1	1	1	1	1	1
1	225687	.	C	T	.	.	.	GT	0	1	1	1	1	1	1
1	225690	.	C	T	.	.	.	GT	0	1	1	1	1	1	1
1	225706	.	C	T	.	.	.	GT	0	1	1	1	1	1	1
1	225708	.	G	A	.	.	.	GT	0	1	1	1	1	1	1
1	225712	.	T	C	.	.	.	GT	0	1	1	1	1	1	1
1	225715	.	C	T	.	.	.	GT	0	1	1	1	1	1	1
1	225738	.	T	A	.	.	.	GT	0	1	1	1	1	1	1
1	225759	.	T	C	.	.	.	GT	0	1	1	1	1	1	1
1	225802	.	T	C	.	.	.	GT	0	1	1	1	1	1	1
1	225812	.	C	T	.	.	.	GT	0	1	1	1	1	1	1
1	254815	.	T	*,G	.	.	.	GT	0	1	2	2	2	1	2
1	262313	.	A	C	.	.	.	GT	0	1	1	1	1	1	1
1	268764	.	A	G	.	.	.	GT	0	1	1	1	1	1	1
1	278626	.	C	A	.	.	.	GT	0	1	1	1	1	1	1
1	281265	.	T	C	.	.	.	GT	0	1	1	1	1	1	1
1	285169	.	A	C	.	.	.	GT	0	1	1	1	1	1	1
1	308215	.	A	G	.	.	.	GT	0	1	1	1	1	1	1
1	315312	.	G	T	.	.	.	GT	0	1	1	1	1	1	1
1	336383	.	A	T	.	.	.	GT	0	1	1	1	1	1	1
1	336527	.	G	T	.	.	.	GT	0	1	1	1	1	1	1
1	342652	.	G	T	.	.	.	GT	0	1	1	1	1	1	1
1	351705	.	C	A	.	.	.	GT	0	1	1	1	1	1	1
1	387224	.	T	G	.	.	.	GT	0	1	1	1	1	1	1
1	402360	.	G	A	.	.	.	GT	0	1	1	1	1	1	1
1	418743	.	C	T	.	.	.	GT	0	1	1	1	1	1	1
1	450895	.	C	G	.	.	.	GT	0	1	1	1	1	1	1
1	456614	.	A	*,G	.	.	.	GT	0	1	1	1	2	1	1
1	456630	.	A	*,G	.	.	.	GT	0	1	1	1	2	1	1
1	456718	.	G	*,A	.	.	.	GT	0	1	1	1	2	1	1
1	489176	.	C	T	.	.	.	GT	0	1	1	1	1	1	1
1	491492	.	C	T	.	.	.	GT	0	1	1	1	1	1	1
1	544842	.	T	G	.	.	.	GT	0	1	1	1	1	1	1
1	558127	.	A	G	.	.	.	GT	0	1	1	1	1	1	1
1	592818	.	G	A	.	.	.	GT	0	1	1	1	1	1	1
1	628808	.	G	T	.	.	.	GT	0	1	1	1	1	1	1
1	634204	.	C	T	.	.	.	GT	0	1	1	1	1	1	1
1	647669	.	T	A	.	.	.	GT	0	1	1	1	1	1	1
1	656981	.	G	T	.	.	.	GT	0	1	1	1	1	1	1
1	677382	.	T	C	.	.	.	GT	0	1	1	1	1	1	1
1	677417	.	A	T	.	.	.	GT	0	1	1	1	1	1	1
1	716606	.	T	A	.	.	.	GT	0	1	1	1	1	1	1
1	719389	.	T	A	.	.	.	GT	0	1	1	1	1	1	1
1	746144	.	C	T,*	.	.	.	GT	0	1	1	1	1	2	1
1	768276	.	A	G	.	.	.	GT	0	1	1	1	1	1	1
1	768282	.	C	T	.	.	.	GT	0	1	1	1	1	1	1
1	768291	.	C	T	.	.	.	GT	0	1	1	1	1	1	1
1	768300	.	C	T	.	.	.	GT	0	1	1	1	1	1	1
1	768306	.	C	G	.	.	.	GT	0	1	1	1	1	1	1
1	768312	.	A	G	.	.	.	GT	0	1	1	1	1	1	1
1	768315	.	T	C	.	.	.	GT	0	1	1	1	1	1	1
1	768318	.	T	A	.	.	.	GT	0	1	1	1	1	1	1
1	768321	.	C	T	.	.	.	GT	0	1	1	1	1	1	1
1	768336	.	G	A	.	.	.	GT	0	1	1	1	1	1	1
1	768342	.	G	T	.	.	.	GT	0	1	1	1	1	1	1
1	768369	.	T	C	.	.	.	GT	0	1	1	1	1	1	1
1	768387	.	T	C	.	.	.	GT	0	1	1	1	1	1	1
1	768392	.	A	C	.	.	.	GT	0	1	1	1	1	1	1
1	768423	.	G	A	.	.	.	GT	0	1	1	1	1	1	1
1	768537	.	A	C	.	.	.	GT	0	1	1	1	1	1	1
1	768582	.	T	C	.	.	.	GT	0	1	1	1	1	1	1
1	768588	.	C	A	.	.	.	GT	0	1	1	1	1	1	1
1	768591	.	T	A	.	.	.	GT	0	1	1	1	1	1	1
1	768594	.	G	T	.	.	.	GT	0	1	1	1	1	1	1
1	768597	.	T	G	.	.	.	GT	0	1	1	1	1	1	1
1	768600	.	C	T	.	.	.	GT	0	1	1	1	1	1	1
1	768609	.	T	C	.	.	.	GT	0	1	1	1	1	1	1
1	768615	.	C	T	.	.	.	GT	0	1	1	1	1	1	1
1	768625	.	C	A	.	.	.	GT	0	1	1	1	1	1	1
1	768652	.	A	C	.	.	.	GT	0	1	1	1	1	1	1
1	768669	.	C	A	.	.	.	GT	0	1	1	1	1	1	1
1	768672	.	T	C	.	.	.	GT	0	1	1	1	1	1	1
1	768702	.	A	G	.	.	.	GT	0	1	1	1	1	1	1
1	768720	.	G	C	.	.	.	GT	0	1	1	1	1	1	1
1	768750	.	A	C	.	.	.	GT	0	1	1	1	1	1	1
1	768756	.	G	T	.	.	.	GT	0	1	1	1	1	1	1
1	768760	.	C	T	.	.	.	GT	0	1	1	1	1	1	1
1	768765	.	T	G	.	.	.	GT	0	1	1	1	1	1	1
1	768768	.	T	C	.	.	.	GT	0	1	1	1	1	1	1
1	768775	.	A	C	.	.	.	GT	0	1	1	1	1	1	1
1	768786	.	A	G	.	.	.	GT	0	1	1	1	1	1	1
1	768793	.	G	T	.	.	.	GT	0	1	1	1	1	1	1
1	768801	.	T	G	.	.	.	GT	0	1	1	1	1	1	1
1	768808	.	G	A	.	.	.	GT	0	1	1	1	1	1	1
1	768816	.	C	T	.	.	.	GT	0	1	1	1	1	1	1
1	768825	.	C	T	.	.	.	GT	0	1	1	1	1	1	1
1	768834	.	C	T	.	.	.	GT	0	1	1	1	1	1	1
1	768855	.	A	C	.	.	.	GT	0	1	1	1	1	1	1
1	768861	.	C	G	.	.	.	GT	0	1	1	1	1	1	1
1	768870	.	A	T	.	.	.	GT	0	1	1	1	1	1	1
1	768876	.	T	A	.	.	.	GT	0	1	1	1	1	1	1
1	768879	.	A	G	.	.	.	GT	0	1	1	1	1	1	1
1	768885	.	T	G	.	.	.	GT	0	1	1	1	1	1	1
1	768918	.	T	C	.	.	.	GT	0	1	1	1	1	1	1
1	768921	.	T	C	.	.	.	GT	0	1	1	1	1	1	1
1	768924	.	G	C	.	.	.	GT	0	1	1	1	1	1	1
1	768927	.	T	G	.	.	.	GT	0	1	1	1	1	1	1
1	768933	.	G	A	.	.	.	GT	0	1	1	1	1	1	1
1	768934	.	C	A	.	.	.	GT	0	1	1	1	1	1	1
1	768939	.	C	A	.	.	.	GT	0	1	1	1	1	1	1
1	768954	.	A	C	.	.	.	GT	0	1	1	1	1	1	1
1	768960	.	A	G	.	.	.	GT	0	1	1	1	1	1	1
1	768961	.	A	C	.	.	.	GT	0	1	1	1	1	1	1
1	768969	.	C	T	.	.	.	GT	0	1	1	1	1	1	1
1	768975	.	G	T	.	.	.	GT	0	1	1	1	1	1	1
1	768987	.	A	G	.	.	.	GT	0	1	1	1	1	1	1
1	769006	.	A	G	.	.	.	GT	0	1	1	1	1	1	1
1	769017	.	C	T	.	.	.	GT	0	1	1	1	1	1	1
1	769038	.	G	T	.	.	.	GT	0	1	1	1	1	1	1
1	769046	.	A	T	.	.	.	GT	0	1	1	1	1	1	1
1	769104	.	C	T	.	.	.	GT	0	1	1	1	1	1	1
1	769107	.	A	G	.	.	.	GT	0	1	1	1	1	1	1
1	769119	.	C	T	.	.	.	GT	0	1	1	1	1	1	1
1	769120	.	A	C	.	.	.	GT	0	1	1	1	1	1	1
1	769122	.	A	G	.	.	.	GT	0	1	1	1	1	1	1
1	769125	.	T	C	.	.	.	GT	0	1	1	1	1	1	1
1	769128	.	T	C	.	.	.	GT	0	1	1	1	1	1	1
1	769131	.	C	A	.	.	.	GT	0	1	1	1	1	1	1
1	769134	.	T	G	.	.	.	GT	0	1	1	1	1	1	1
1	769137	.	T	C	.	.	.	GT	0	1	1	1	1	1	1
1	769140	.	C	T	.	.	.	GT	0	1	1	1	1	1	1
1	769159	.	C	T	.	.	.	GT	0	1	1	1	1	1	1
1	769161	.	T	G	.	.	.	GT	0	1	1	1	1	1	1
1	769173	.	T	C	.	.	.	GT	0	1	1	1	1	1	1
1	769176	.	C	T	.	.	.	GT	0	1	1	1	1	1	1
1	769184	.	A	G	.	.	.	GT	0	1	1	1	1	1	1
1	769185	.	T	C	.	.	.	GT	0	1	1	1	1	1	1
1	769191	.	A	G	.	.	.	GT	0	1	1	1	1	1	1
1	769201	.	C	T	.	.	.	GT	0	1	1	1	1	1	1
1	769206	.	T	C	.	.	.	GT	0	1	1	1	1	1	1
1	769212	.	C	G	.	.	.	GT	0	1	1	1	1	1	1
1	769215	.	G	A	.	.	.	GT	0	1	1	1	1	1	1
1	769222	.	A	C	.	.	.	GT	0	1	1	1	1	1	1
1	769251	.	C	T	.	.	.	GT	0	1	1	1	1	1	1
1	769254	.	C	T	.	.	.	GT	0	1	1	1	1	1	1
1	769259	.	T	C	.	.	.	GT	0	1	1	1	1	1	1
1	769287	.	A	G	.	.	.	GT	0	1	1	1	1	1	1
1	769293	.	T	C	.	.	.	GT	0	1	1	1	1	1	1
1	769296	.	G	A	.	.	.	GT	0	1	1	1	1	1	1
1	769305	.	T	G	.	.	.	GT	0	1	1	1	1	1	1
1	769308	.	G	C	.	.	.	GT	0	1	1	1	1	1	1
1	769326	.	C	A	.	.	.	GT	0	1	1	1	1	1	1
1	769329	.	A	G	.	.	.	GT	0	1	1	1	1	1	1
1	769332	.	G	C	.	.	.	GT	0	1	1	1	1	1	1
1	769338	.	C	A	.	.	.	GT	0	1	1	1	1	1	1
1	769347	.	T	C	.	.	.	GT	0	1	1	1	1	1	1
1	769353	.	C	T	.	.	.	GT	0	1	1	1	1	1	1
1	769359	.	A	T	.	.	.	GT	0	1	1	1	1	1	1
1	769362	.	A	C	.	.	.	GT	0	1	1	1	1	1	1
1	769365	.	A	G	.	.	.	GT	0	1	1	1	1	1	1
1	769367	.	A	G	.	.	.	GT	0	1	1	1	1	1	1
1	769369	.	A	G	.	.	.	GT	0	1	1	1	1	1	1
1	769370	.	A	G	.	.	.	GT	0	1	1	1	1	1	1
1	769371	.	C	G	.	.	.	GT	0	1	1	1	1	1	1
1	769377	.	A	G	.	.	.	GT	0	1	1	1	1	1	1
1	769380	.	G	A	.	.	.	GT	0	1	1	1	1	1	1
1	769383	.	C	G	.	.	.	GT	0	1	1	1	1	1	1
1	769392	.	A	T	.	.	.	GT	0	1	1	1	1	1	1
1	769398	.	C	T	.	.	.	GT	0	1	1	1	1	1	1
1	769410	.	G	A	.	.	.	GT	0	1	1	1	1	1	1
1	769415	.	A	G	.	.	.	GT	0	1	1	1	1	1	1
1	769422	.	A	G	.	.	.	GT	0	1	1	1	1	1	1
1	769428	.	T	G	.	.	.	GT	0	1	1	1	1	1	1
1	769429	.	G	C	.	.	.	GT	0	1	1	1	1	1	1
1	769473	.	A	G	.	.	.	GT	0	1	1	1	1	1	1
1	769476	.	A	G	.	.	.	GT	0	1	1	1	1	1	1
1	769485	.	A	T	.	.	.	GT	0	1	1	1	1	1	1
1	769488	.	C	G	.	.	.	GT	0	1	1	1	1	1	1
1	769491	.	G	T	.	.	.	GT	0	1	1	1	1	1	1
1	769494	.	C	G	.	.	.	GT	0	1	1	1	1	1	1
1	769497	.	T	C	.	.	.	GT	0	1	1	1	1	1	1
1	769500	.	T	G	.	.	.	GT	0	1	1	1	1	1	1
1	769508	.	T	A	.	.	.	GT	0	1	1	1	1	1	1
1	769510	.	T	A	.	.	.	GT	0	1	1	1	1	1	1
1	769512	.	T	C	.	.	.	GT	0	1	1	1	1	1	1
1	769516	.	C	T	.	.	.	GT	0	1	1	1	1	1	1
1	769518	.	G	A	.	.	.	GT	0	1	1	1	1	1	1
1	769521	.	C	A	.	.	.	GT	0	1	1	1	1	1	1
1	769522	.	A	T	.	.	.	GT	0	1	1	1	1	1	1
1	769523	.	A	G	.	.	.	GT	0	1	1	1	1	1	1
1	769524	.	A	T	.	.	.	GT	0	1	1	1	1	1	1
1	782175	.	G	A	.	.	.	GT	0	1	1	1	1	1	1
1	787426	.	T	A	.	.	.	GT	0	1	1	1	1	1	1
1	791568	.	A	T	.	.	.	GT	0	1	1	1	1	1	1
1	832617	.	A	T	.	.	.	GT	0	1	1	1	1	1	1
1	841816	.	A	T	.	.	.	GT	0	1	1	1	1	1	1
1	846344	.	T	A	.	.	.	GT	0	1	1	1	1	1	1
1	870397	.	C	A	.	.	.	GT	0	1	1	1	1	1	1
1	876086	.	G	A	.	.	.	GT	0	1	1	1	1	1	1
1	892984	.	A	T	.	.	.	GT	0	1	1	1	1	1	1
1	897070	.	C	A	.	.	.	GT	0	1	1	1	1	1	1
1	922247	.	G	A	.	.	.	GT	0	1	1	1	1	1	1
1	935675	.	T	G	.	.	.	GT	0	0	0	0	0	1	0
1	1006766	.	A	C	.	.	.	GT	0	1	1	1	1	1	1
1	1007506	.	C	A	.	.	.	GT	0	1	1	1	1	1	1
1	1029427	.	C	G	.	.	.	GT	0	1	1	1	1	1	1
1	1050432	.	T	C	.	.	.	GT	0	1	1	1	1	1	1
1	1072943	.	G	T	.	.	.	GT	0	1	1	1	1	1	1
1	1075517	.	C	A	.	.	.	GT	0	1	1	1	1	1	1
1	1109910	.	T	C	.	.	.	GT	0	1	1	1	1	1	1
1	1118536	.	C	A	.	.	.	GT	0	1	1	1	1	1	1
1	1178624	.	G	A	.	.	.	GT	0	1	1	1	1	1	1
1	1198473	.	T	C	.	.	.	GT	0	1	1	1	1	1	1
1	1209090	.	T	C	.	.	.	GT	0	1	1	1	1	1	1
1	1230771	.	T	C	.	.	.	GT	0	1	1	1	1	1	1
1	1298525	.	G	T	.	.	.	GT	0	1	1	1	1	1	1
1	1300316	.	C	G	.	.	.	GT	0	1	1	1	1	1	1
1	1318325	.	G	A	.	.	.	GT	0	1	1	1	1	1	1
1	1318897	.	A	G	.	.	.	GT	0	1	1	1	1	1	1
1	1326931	.	A	G	.	.	.	GT	0	1	1	1	1	1	1
1	1385055	.	T	G	.	.	.	GT	0	1	1	1	1	1	1
1	1385078	.	T	C	.	.	.	GT	0	1	1	1	1	1	1
1	1385079	.	T	G	.	.	.	GT	0	1	1	1	1	1	1
1	1385085	.	G	C	.	.	.	GT	0	1	1	1	1	1	1
1	1385093	.	G	A	.	.	.	GT	0	1	1	1	1	1	1
1	1385101	.	A	C	.	.	.	GT	0	1	1	1	1	1	1
1	1385104	.	A	G	.	.	.	GT	0	1	1	1	1	1	1
1	1385115	.	A	G	.	.	.	GT	0	1	1	1	1	1	1
1	1385116	.	C	G	.	.	.	GT	0	1	1	1	1	1	1
1	1385124	.	C	G	.	.	.	GT	0	1	1	1	1	1	1
1	1385127	.	G	C	.	.	.	GT	0	1	1	1	1	1	1
1	1385131	.	A	G	.	.	.	GT	0	1	1	1	1	1	1
1	1385141	.	C	A	.	.	.	GT	0	1	1	1	1	1	1
1	1385157	.	G	T	.	.	.	GT	0	1	1	1	1	1	1
1	1385166	.	C	A	.	.	.	GT	0	1	1	1	1	1	1
1	1385179	.	A	G	.	.	.	GT	0	1	1	1	1	1	1
1	1385181	.	G	A	.	.	.	GT	0	1	1	1	1	1	1
1	1385190	.	A	T	.	.	.	GT	0	1	1	1	1	1	1
1	1385214	.	A	C	.	.	.	GT	0	1	1	1	1	1	1
1	1385244	.	C	G	.	.	.	GT	0	1	1	1	1	1	1
1	1385247	.	C	T	.	.	.	GT	0	1	1	1	1	1	1
1	1385254	.	C	A	.	.	.	GT	0	1	1	1	1	1	1
1	1385262	.	A	C	.	.	.	GT	0	1	1	1	1	1	1
1	1385263	.	C	A	.	.	.	GT	0	1	1	1	1	1	1
1	1385271	.	G	A	.	.	.	GT	0	1	1	1	1	1	1
1	1398599	.	A	C	.	.	.	GT	0	0	0	1	0	0	0
1	1412351	.	G	T	.	.	.	GT	0	1	1	1	1	1	1
1	1415115	.	A	C	.	.	.	GT	0	1	1	1	1	1	1
1	1452925	.	A	G	.	.	.	GT	0	1	1	1	1	1	1
1	1532430	.	G	T	.	.	.	GT	0	1	1	1	1	1	1
1	1532630	.	T	G	.	.	.	GT	0	1	1	1	1	1	1
1	1532730	.	G	C	.	.	.	GT	0	1	1	1	1	1	1
1	1533888	.	G	C	.	.	.	GT	0	1	1	1	1	1	1
1	1582035	.	C	A	.	.	.	GT	0	1	1	1	1	1	1
1	1588680	.	C	T	.	.	.	GT	0	1	1	1	1	1	1
1	1607404	.	A	C,*	.	.	.	GT	0	1	1	1	1	2	1
1	1624332	.	G	T,*	.	.	.	GT	0	1	2	1	1	1	1
1	1630365	.	C	T	.	.	.	GT	0	1	1	1	1	1	1
1	1667536	.	C	G	.	.	.	GT	0	1	1	1	1	1	1
1	1668690	.	T	A	.	.	.	GT	0	1	1	1	1	1	1
1	1668699	.	A	T	.	.	.	GT	0	1	1	1	1	1	1
1	1668706	.	C	T	.	.	.	GT	0	1	1	1	1	1	1
1	1668715	.	A	C	.	.	.	GT	0	1	1	1	1	1	1
1	1668726	.	T	G	.	.	.	GT	0	1	1	1	1	1	1
1	1668733	.	C	T	.	.	.	GT	0	1	1	1	1	1	1
1	1672677	.	G	A	.	.	.	GT	0	1	1	1	1	1	1
1	1672680	.	T	C	.	.	.	GT	0	1	1	1	1	1	1
1	1672701	.	C	T	.	.	.	GT	0	1	1	1	1	1	1
1	1672725	.	C	A	.	.	.	GT	0	1	1	1	1	1	1
1	1672737	.	C	A	.	.	.	GT	0	1	1	1	1	1	1
1	1672794	.	C	T	.	.	.	GT	0	1	1	1	1	1	1
1	1672881	.	T	G	.	.	.	GT	0	1	1	1	1	1	1
1	1672890	.	T	C	.	.	.	GT	0	1	1	1	1	1	1
1	1672905	.	G	A	.	.	.	GT	0	1	1	1	1	1	1
1	1672908	.	G	C	.	.	.	GT	0	1	1	1	1	1	1
1	1672932	.	G	A	.	.	.	GT	0	1	1	1	1	1	1
1	1672937	.	T	C	.	.	.	GT	0	1	1	1	1	1	1
1	1672950	.	T	A	.	.	.	GT	0	1	1	1	1	1	1
1	1672960	.	G	C	.	.	.	GT	0	1	1	1	1	1	1
1	1672991	.	A	C	.	.	.	GT	0	1	1	1	1	1	1
1	1672995	.	C	T	.	.	.	GT	0	1	1	1	1	1	1
1	1672998	.	T	C	.	.	.	GT	0	1	1	1	1	1	1
1	1673064	.	T	C	.	.	.	GT	0	1	1	1	1	1	1
1	1673106	.	T	C	.	.	.	GT	0	1	1	1	1	1	1
1	1675609	.	G	A	.	.	.	GT	0	1	1	1	1	1	1
1	1675610	.	G	T	.	.	.	GT	0	1	1	1	1	1	1
1	1675611	.	T	G	.	.	.	GT	0	1	1	1	1	1	1
1	1675613	.	T	A	.	.	.	GT	0	1	1	1	1	1	1
1	1675614	.	A	T	.	.	.	GT	0	1	1	1	1	1	1
1	1675623	.	G	A	.	.	.	GT	0	1	1	1	1	1	1
1	1675632	.	C	G	.	.	.	GT	0	1	1	1	1	1	1
1	1675641	.	A	G	.	.	.	GT	0	1	1	1	1	1	1
1	1675659	.	T	C	.	.	.	GT	0	1	1	1	1	1	1
1	1675662	.	G	T	.	.	.	GT	0	1	1	1	1	1	1
1	1675665	.	C	A	.	.	.	GT	0	1	1	1	1	1	1
1	1675671	.	G	A	.	.	.	GT	0	1	1	1	1	1	1
1	1675680	.	C	T	.	.	.	GT	0	1	1	1	1	1	1
1	1675686	.	A	G	.	.	.	GT	0	1	1	1	1	1	1
1	1675689	.	T	C	.	.	.	GT	0	1	1	1	1	1	1
1	1675698	.	T	C	.	.	.	GT	0	1	1	1	1	1	1
1	1675700	.	A	T	.	.	.	GT	0	1	1	1	1	1	1
1	1675701	.	A	G	.	.	.	GT	0	1	1	1	1	1	1
1	1675704	.	G	A	.	.	.	GT	0	1	1	1	1	1	1
1	1675707	.	C	A	.	.	.	GT	0	1	1	1	1	1	1
1	1675710	.	T	G	.	.	.	GT	0	1	1	1	1	1	1
1	1675713	.	A	G	.	.	.	GT	0	1	1	1	1	1	1
1	1675728	.	A	T	.	.	.	GT	0	1	1	1	1	1	1
1	1675737	.	G	A	.	.	.	GT	0	1	1	1	1	1	1
1	1675740	.	A	G	.	.	.	GT	0	1	1	1	1	1	1
1	1675749	.	C	T	.	.	.	GT	0	1	1	1	1	1	1
1	1675750	.	C	T	.	.	.	GT	0	1	1	1	1	1	1
1	1675752	.	T	A	.	.	.	GT	0	1	1	1	1	1	1
1	1675755	.	T	C	.	.	.	GT	0	1	1	1	1	1	1
1	1675756	.	T	G	.	.	.	GT	0	1	1	1	1	1	1
1	1675758	.	G	C	.	.	.	GT	0	1	1	1	1	1	1
1	1675773	.	C	T	.	.	.	GT	0	1	1	1	1	1	1
1	1675776	.	C	T	.	.	.	GT	0	1	1	1	1	1	1
1	1675779	.	A	T	.	.	.	GT	0	1	1	1	1	1	1
1	1675780	.	A	C	.	.	.	GT	0	1	1	1	1	1	1
1	1675797	.	C	T	.	.	.	GT	0	1	1	1	1	1	1
1	1675803	.	A	G	.	.	.	GT	0	1	1	1	1	1	1
1	1675827	.	T	A	.	.	.	GT	0	1	1	1	1	1	1
1	1675896	.	C	T	.	.	.	GT	0	1	1	1	1	1	1
1	1675915	.	C	T	.	.	.	GT	0	1	1	1	1	1	1
1	1675932	.	A	G	.	.	.	GT	0	1	1	1	1	1	1
1	1675974	.	G	T	.	.	.	GT	0	1	1	1	1	1	1
1	1675977	.	T	C	.	.	.	GT	0	1	1	1	1	1	1
1	1676001	.	C	T	.	.	.	GT	0	1	1	1	1	1	1
1	1676004	.	A	G	.	.	.	GT	0	1	1	1	1	1	1
1	1676010	.	A	C	.	.	.	GT	0	1	1	1	1	1	1
1	1677453	.	T	C	.	.	.	GT	0	1	1	1	1	1	1
1	1677721	.	T	A	.	.	.	GT	0	1	1	1	1	1	1
1	1677780	.	T	C	.	.	.	GT	0	1	1	1	1	1	1
1	1677791	.	C	T	.	.	.	GT	0	1	1	1	1	1	1
1	1677816	.	C	A	.	.	.	GT	0	1	1	1	1	1	1
1	1677819	.	C	T	.	.	.	GT	0	1	1	1	1	1	1
1	1677969	.	C	T	.	.	.	GT	0	1	1	1	1	1	1
1	1677978	.	G	T	.	.	.	GT	0	1	1	1	1	1	1
1	1677983	.	A	C	.	.	.	GT	0	1	1	1	1	1	1
1	1677993	.	C	T	.	.	.	GT	0	1	1	1	1	1	1
1	1678020	.	C	T	.	.	.	GT	0	1	1	1	1	1	1
1	1678098	.	A	T	.	.	.	GT	0	1	1	1	1	1	1
1	1678121	.	G	A	.	.	.	GT	0	1	1	1	1	1	1
1	1678181	.	C	T	.	.	.	GT	0	1	1	1	1	1	1
1	1678194	.	T	A	.	.	.	GT	0	1	1	1	1	1	1
1	1678221	.	T	A	.	.	.	GT	0	1	1	1	1	1	1
1	1678251	.	C	G	.	.	.	GT	0	1	1	1	1	1	1
1	1679502	.	C	T	.	.	.	GT	0	1	1	1	1	1	1
1	1679517	.	A	G	.	.	.	GT	0	1	1	1	1	1	1
1	1679568	.	T	A	.	.	.	GT	0	1	1	1	1	1	1
1	1679595	.	T	A	.	.	.	GT	0	1	1	1	1	1	1
1	1679598	.	T	C	.	.	.	GT	0	1	1	1	1	1	1
1	1679601	.	C	T	.	.	.	GT	0	1	1	1	1	1	1
1	1679606	.	C	T	.	.	.	GT	0	1	1	1	1	1	1
1	1679619	.	T	A	.	.	.	GT	0	1	1	1	1	1	1
1	1679665	.	T	C	.	.	.	GT	0	1	1	1	1	1	1
1	1679724	.	T	C	.	.	.	GT	0	1	1	1	1	1	1
1	1679747	.	T	C	.	.	.	GT	0	1	1	1	1	1	1
1	1679751	.	T	C	.	.	.	GT	0	1	1	1	1	1	1
1	1679763	.	T	C	.	.	.	GT	0	1	1	1	1	1	1
1	1679765	.	G	A	.	.	.	GT	0	1	1	1	1	1	1
1	1679769	.	T	G	.	.	.	GT	0	1	1	1	1	1	1
1	1682343	.	T	A	.	.	.	GT	0	1	1	1	1	1	1
1	1682373	.	G	A	.	.	.	GT	0	1	1	1	1	1	1
1	1682454	.	A	C	.	.	.	GT	0	1	1	1	1	1	1
1	1682520	.	T	A	.	.	.	GT	0	1	1	1	1	1	1
1	1682541	.	A	G	.	.	.	GT	0	1	1	1	1	1	1
1	1682547	.	T	C	.	.	.	GT	0	1	1	1	1	1	1
1	1682550	.	T	C	.	.	.	GT	0	1	1	1	1	1	1
1	1682551	.	G	C	.	.	.	GT	0	1	1	1	1	1	1
1	1682553	.	G	A	.	.	.	GT	0	1	1	1	1	1	1
1	1682565	.	G	A	.	.	.	GT	0	1	1	1	1	1	1
1	1682580	.	G	A	.	.	.	GT	0	1	1	1	1	1	1
1	1682583	.	C	T	.	.	.	GT	0	1	1	1	1	1	1
1	1682595	.	G	T	.	.	.	GT	0	1	1	1	1	1	1
1	1682613	.	C	T	.	.	.	GT	0	1	1	1	1	1	1
1	1682631	.	T	C	.	.	.	GT	0	1	1	1	1	1	1
1	1682682	.	T	A	.	.	.	GT	0	1	1	1	1	1	1
1	1682683	.	C	A	.	.	.	GT	0	1	1	1	1	1	1
1	1682684	.	A	G	.	.	.	GT	0	1	1	1	1	1	1
1	1682685	.	G	A	.	.	.	GT	0	1	1	1	1	1	1
1	1682686	.	A	C	.	.	.	GT	0	1	1	1	1	1	1
1	1682688	.	T	C	.	.	.	GT	0	1	1	1	1	1	1
1	1682691	.	A	C	.	.	.	GT	0	1	1	1	1	1	1
1	1682712	.	G	A	.	.	.	GT	0	1	1	1	1	1	1
1	1682730	.	G	A	.	.	.	GT	0	1	1	1	1	1	1
1	1682786	.	G	A	.	.	.	GT	0	1	1	1	1	1	1
1	1682896	.	C	T	.	.	.	GT	0	1	1	1	1	1	1
1	1682935	.	A	T	.	.	.	GT	0	1	1	1	1	1	1
1	1682940	.	C	G	.	.	.	GT	0	1	1	1	1	1	1
1	1682950	.	A	C	.	.	.	GT	0	1	1	1	1	1	1
1	1682952	.	A	T	.	.	.	GT	0	1	1	1	1	1	1
1	1682953	.	T	C	.	.	.	GT	0	1	1	1	1	1	1
1	1682956	.	C	T	.	.	.	GT	0	1	1	1	1	1	1
1	1682963	.	C	T	.	.	.	GT	0	1	1	1	1	1	1
1	1683018	.	G	T	.	.	.	GT	0	1	1	1	1	1	1
1	1683024	.	G	A	.	.	.	GT	0	1	1	1	1	1	1
1	1683039	.	G	T	.	.	.	GT	0	1	1	1	1	1	1
1	1683042	.	C	T	.	.	.	GT	0	1	1	1	1	1	1
1	1683044	.	C	A	.	.	.	GT	0	1	1	1	1	1	1
1	1683102	.	G	C	.	.	.	GT	0	1	1	1	1	1	1
1	1683150	.	C	T	.	.	.	GT	0	1	1	1	1	1	1
1	1685000	.	T	A	.	.	.	GT	0	1	1	1	1	1	1
1	1685024	.	T	C	.	.	.	GT	0	1	1	1	1	1	1
1	1685049	.	T	C	.	.	.	GT	0	1	1	1	1	1	1
1	1685055	.	G	A	.	.	.	GT	0	1	1	1	1	1	1
1	1685064	.	C	T	.	.	.	GT	0	1	1	1	1	1	1
1	1685094	.	T	C	.	.	.	GT	0	1	1	1	1	1	1
1	1685100	.	A	T	.	.	.	GT	0	1	1	1	1	1	1
1	1685103	.	G	A	.	.	.	GT	0	1	1	1	1	1	1
1	1685107	.	C	G	.	.	.	GT	0	1	1	1	1	1	1
1	1685115	.	T	C	.	.	.	GT	0	1	1	1	1	1	1
1	1685124	.	C	A	.	.	.	GT	0	1	1	1	1	1	1
1	1685133	.	G	C	.	.	.	GT	0	1	1	1	1	1	1
1	1685154	.	T	C	.	.	.	GT	0	1	1	1	1	1	1
1	1685160	.	G	A	.	.	.	GT	0	1	1	1	1	1	1
1	1685166	.	T	C	.	.	.	GT	0	1	1	1	1	1	1
1	1685169	.	A	G	.	.	.	GT	0	1	1	1	1	1	1
1	1685181	.	T	C	.	.	.	GT	0	1	1	1	1	1	1
1	1685184	.	G	T	.	.	.	GT	0	1	1	1	1	1	1
1	1685193	.	T	C	.	.	.	GT	0	1	1	1	1	1	1
1	1685199	.	A	C	.	.	.	GT	0	1	1	1	1	1	1
1	1685208	.	C	G	.	.	.	GT	0	1	1	1	1	1	1
1	1685211	.	A	C	.	.	.	GT	0	1	1	1	1	1	1
1	1685217	.	A	G	.	.	.	GT	0	1	1	1	1	1	1
1	1685223	.	C	T	.	.	.	GT	0	1	1	1	1	1	1
1	1685229	.	A	C	.	.	.	GT	0	1	1	1	1	1	1
1	1685235	.	A	G	.	.	.	GT	0	1	1	1	1	1	1
1	1685238	.	C	T	.	.	.	GT	0	1	1	1	1	1	1
1	1685247	.	T	C	.	.	.	GT	0	1	1	1	1	1	1
1	1685250	.	C	A	.	.	.	GT	0	1	1	1	1	1	1
1	1685259	.	C	G	.	.	.	GT	0	1	1	1	1	1	1
1	1685262	.	T	C	.	.	.	GT	0	1	1	1	1	1	1
1	1685270	.	G	A	.	.	.	GT	0	1	1	1	1	1	1
1	1685274	.	C	T	.	.	.	GT	0	1	1	1	1	1	1
1	1685278	.	C	T	.	.	.	GT	0	1	1	1	1	1	1
1	1685298	.	T	C	.	.	.	GT	0	1	1	1	1	1	1
1	1685301	.	G	A	.	.	.	GT	0	1	1	1	1	1	1
1	1685304	.	A	C	.	.	.	GT	0	1	1	1	1	1	1
1	1685367	.	G	T	.	.	.	GT	0	1	1	1	1	1	1
1	1686992	.	A	C	.	.	.	GT	0	1	1	1	1	1	1
1	1687036	.	G	A	.	.	.	GT	0	1	1	1	1	1	1
1	1687077	.	C	T	.	.	.	GT	0	1	1	1	1	1	1
1	1687079	.	C	A	.	.	.	GT	0	1	1	1	1	1	1
1	1687080	.	C	G	.	.	.	GT	0	1	1	1	1	1	1
1	1687083	.	C	T	.	.	.	GT	0	1	1	1	1	1	1
1	1687089	.	C	T	.	.	.	GT	0	1	1	1	1	1	1
1	1687111	.	T	C	.	.	.	GT	0	1	1	1	1	1	1
1	1687162	.	G	A	.	.	.	GT	0	1	1	1	1	1	1
1	1687197	.	T	G	.	.	.	GT	0	1	1	1	1	1	1
1	1687198	.	G	T	.	.	.	GT	0	1	1	1	1	1	1
1	1687201	.	T	A	.	.	.	GT	0	1	1	1	1	1	1
1	1687210	.	C	A	.	.	.	GT	0	1	1	1	1	1	1
1	1687211	.	G	A	.	.	.	GT	0	1	1	1	1	1	1
1	1687335	.	G	A	.	.	.	GT	0	1	1	1	1	1	1
1	1687353	.	C	T	.	.	.	GT	0	1	1	1	1	1	1
1	1687356	.	T	G	.	.	.	GT	0	1	1	1	1	1	1
1	1687439	.	C	A	.	.	.	GT	0	1	1	1	1	1	1
1	1687447	.	A	G	.	.	.	GT	0	1	1	1	1	1	1
1	1687450	.	A	C	.	.	.	GT	0	1	1	1	1	1	1
1	1687455	.	A	T	.	.	.	GT	0	1	1	1	1	1	1
1	1687506	.	A	G	.	.	.	GT	0	1	1	1	1	1	1
1	1687554	.	T	C	.	.	.	GT	0	1	1	1	1	1	1
1	1687555	.	A	T	.	.	.	GT	0	1	1	1	1	1	1
1	1687556	.	G	C	.	.	.	GT	0	1	1	1	1	1	1
1	1687557	.	T	C	.	.	.	GT	0	1	1	1	1	1	1
1	1687560	.	T	C	.	.	.	GT	0	1	1	1	1	1	1
1	1687563	.	G	A	.	.	.	GT	0	1	1	1	1	1	1
1	1687566	.	C	G	.	.	.	GT	0	1	1	1	1	1	1
1	1687569	.	A	C	.	.	.	GT	0	1	1	1	1	1	1
1	1687575	.	A	G	.	.	.	GT	0	1	1	1	1	1	1
1	1687584	.	T	C	.	.	.	GT	0	1	1	1	1	1	1
1	1687617	.	T	C	.	.	.	GT	0	1	1	1	1	1	1
1	1687620	.	C	A	.	.	.	GT	0	1	1	1	1	1	1
1	1687626	.	T	C	.	.	.	GT	0	1	1	1	1	1	1
1	1687683	.	T	C	.	.	.	GT	0	1	1	1	1	1	1
1	1687692	.	T	C	.	.	.	GT	0	1	1	1	1	1	1
1	1687694	.	A	G	.	.	.	GT	0	1	1	1	1	1	1
1	1687695	.	T	C	.	.	.	GT	0	1	1	1	1	1	1
1	1687698	.	C	T	.	.	.	GT	0	1	1	1	1	1	1
1	1687701	.	T	C	.	.	.	GT	0	1	1	1	1	1	1
1	1687702	.	A	G	.	.	.	GT	0	1	1	1	1	1	1
1	1687704	.	T	C	.	.	.	GT	0	1	1	1	1	1	1
1	1687716	.	T	A	.	.	.	GT	0	1	1	1	1	1	1
1	1687720	.	T	G	.	.	.	GT	0	1	1	1	1	1	1
1	1687722	.	A	G	.	.	.	GT	0	1	1	1	1	1	1
1	1687725	.	G	A	.	.	.	GT	0	1	1	1	1	1	1
1	1687734	.	T	C	.	.	.	GT	0	1	1	1	1	1	1
1	1687749	.	C	A	.	.	.	GT	0	1	1	1	1	1	1
1	1687769	.	A	C	.	.	.	GT	0	1	1	1	1	1	1
1	1687772	.	C	T	.	.	.	GT	0	1	1	1	1	1	1
1	1687788	.	C	T	.	.	.	GT	0	1	1	1	1	1	1
1	1687789	.	A	T	.	.	.	GT	0	1	1	1	1	1	1
1	1687797	.	C	T	.	.	.	GT	0	1	1	1	1	1	1
1	1687806	.	C	T	.	.	.	GT	0	1	1	1	1	1	1
1	1687815	.	A	C	.	.	.	GT	0	1	1	1	1	1	1
1	1687843	.	G	T	.	.	.	GT	0	1	1	1	1	1	1
1	1687845	.	G	A	.	.	.	GT	0	1	1	1	1	1	1
1	1687848	.	T	A	.	.	.	GT	0	1	1	1	1	1	1
1	1687851	.	A	T	.	.	.	GT	0	1	1	1	1	1	1
1	1687860	.	G	A	.	.	.	GT	0	1	1	1	1	1	1
1	1687863	.	G	C	.	.	.	GT	0	1	1	1	1	1	1
1	1687944	.	G	A	.	.	.	GT	0	1	1	1	1	1	1
1	1687983	.	C	T	.	.	.	GT	0	1	1	1	1	1	1
1	1687995	.	G	A	.	.	.	GT	0	1	1	1	1	1	1
1	1688031	.	A	C	.	.	.	GT	0	1	1	1	1	1	1
1	1688032	.	G	A	.	.	.	GT	0	1	1	1	1	1	1
1	1688033	.	T	C	.	.	.	GT	0	1	1	1	1	1	1
1	1688034	.	T	A	.	.	.	GT	0	1	1	1	1	1	1
1	1688037	.	C	T	.	.	.	GT	0	1	1	1	1	1	1
1	1688041	.	C	A	.	.	.	GT	0	1	1	1	1	1	1
1	1688091	.	C	A	.	.	.	GT	0	1	1	1	1	1	1
1	1688122	.	G	A	.	.	.	GT	0	1	1	1	1	1	1
1	1688292	.	G	A	.	.	.	GT	0	1	1	1	1	1	1
1	1688295	.	T	C	.	.	.	GT	0	1	1	1	1	1	1
1	1688305	.	A	T	.	.	.	GT	0	1	1	1	1	1	1
1	1688306	.	G	C	.	.	.	GT	0	1	1	1	1	1	1
1	1688307	.	C	T	.	.	.	GT	0	1	1	1	1	1	1
1	1688385	.	C	G	.	.	.	GT	0	1	1	1	1	1	1
1	1688391	.	C	G	.	.	.	GT	0	1	1	1	1	1	1
1	1688394	.	G	A	.	.	.	GT	0	1	1	1	1	1	1
1	1688395	.	A	G	.	.	.	GT	0	1	1	1	1	1	1
1	1688397	.	C	T	.	.	.	GT	0	1	1	1	1	1	1
1	1688406	.	A	G	.	.	.	GT	0	1	1	1	1	1	1
1	1688430	.	T	A	.	.	.	GT	0	1	1	1	1	1	1
1	1688433	.	C	T	.	.	.	GT	0	1	1	1	1	1	1
1	1688512	.	C	T	.	.	.	GT	0	1	1	1	1	1	1
1	1688583	.	T	C	.	.	.	GT	0	1	1	1	1	1	1
1	1688595	.	T	C	.	.	.	GT	0	1	1	1	1	1	1
1	1688598	.	T	C	.	.	.	GT	0	1	1	1	1	1	1
1	1688601	.	C	T	.	.	.	GT	0	1	1	1	1	1	1
1	1688613	.	T	C	.	.	.	GT	0	1	1	1	1	1	1
1	1688619	.	C	G	.	.	.	GT	0	1	1	1	1	1	1
1	1688625	.	A	G	.	.	.	GT	0	1	1	1	1	1	1
1	1688629	.	A	C	.	.	.	GT	0	1	1	1	1	1	1
1	1688631	.	C	T	.	.	.	GT	0	1	1	1	1	1	1
1	1688634	.	C	G	.	.	.	GT	0	1	1	1	1	1	1
1	1688637	.	C	T	.	.	.	GT	0	1	1	1	1	1	1
1	1688652	.	A	T	.	.	.	GT	0	1	1	1	1	1	1
1	1688700	.	C	A	.	.	.	GT	0	1	1	1	1	1	1
1	1688712	.	G	T	.	.	.	GT	0	1	1	1	1	1	1
1	1688728	.	T	C	.	.	.	GT	0	1	1	1	1	1	1
1	1688730	.	A	G	.	.	.	GT	0	1	1	1	1	1	1
1	1688733	.	T	A	.	.	.	GT	0	1	1	1	1	1	1
1	1688757	.	T	C	.	.	.	GT	0	1	1	1	1	1	1
1	1688760	.	T	A	.	.	.	GT	0	1	1	1	1	1	1
1	1688763	.	G	A	.	.	.	GT	0	1	1	1	1	1	1
1	1688766	.	A	G	.	.	.	GT	0	1	1	1	1	1	1
1	1688784	.	C	T	.	.	.	GT	0	1	1	1	1	1	1
1	1688787	.	T	C	.	.	.	GT	0	1	1	1	1	1	1
1	1688967	.	G	C	.	.	.	GT	0	1	1	1	1	1	1
1	1688973	.	C	T	.	.	.	GT	0	1	1	1	1	1	1
1	1688976	.	C	A	.	.	.	GT	0	1	1	1	1	1	1
1	1688977	.	T	A	.	.	.	GT	0	1	1	1	1	1	1
1	1688979	.	A	C	.	.	.	GT	0	1	1	1	1	1	1
1	1688985	.	C	G	.	.	.	GT	0	1	1	1	1	1	1
1	1688994	.	C	T	.	.	.	GT	0	1	1	1	1	1	1
1	1688997	.	T	C	.	.	.	GT	0	1	1	1	1	1	1
1	1689003	.	G	T	.	.	.	GT	0	1	1	1	1	1	1
1	1689006	.	G	T	.	.	.	GT	0	1	1	1	1	1	1
1	1689012	.	G	A	.	.	.	GT	0	1	1	1	1	1	1
1	1689021	.	G	A	.	.	.	GT	0	1	1	1	1	1	1
1	1689039	.	G	A	.	.	.	GT	0	1	1	1	1	1	1
1	1689045	.	C	T	.	.	.	GT	0	1	1	1	1	1	1
1	1689060	.	C	T	.	.	.	GT	0	1	1	1	1	1	1
1	1689072	.	C	A	.	.	.	GT	0	1	1	1	1	1	1
1	1689093	.	C	A	.	.	.	GT	0	1	1	1	1	1	1
1	1689096	.	A	G	.	.	.	GT	0	1	1	1	1	1	1
1	1689097	.	A	T	.	.	.	GT	0	1	1	1	1	1	1
1	1689102	.	T	C	.	.	.	GT	0	1	1	1	1	1	1
1	1689107	.	T	A	.	.	.	GT	0	1	1	1	1	1	1
1	1689111	.	C	T	.	.	.	GT	0	1	1	1	1	1	1
1	1689114	.	G	C	.	.	.	GT	0	1	1	1	1	1	1
1	1689214	.	G	A	.	.	.	GT	0	1	1	1	1	1	1
1	1689576	.	A	G	.	.	.	GT	0	1	1	1	1	1	1
1	1689609	.	T	G	.	.	.	GT	0	1	1	1	1	1	1
1	1689669	.	C	A	.	.	.	GT	0	1	1	1	1	1	1
1	1689675	.	A	G	.	.	.	GT	0	1	1	1	1	1	1
1	1689721	.	C	A	.	.	.	GT	0	1	1	1	1	1	1
1	1689742	.	T	A	.	.	.	GT	0	1	1	1	1	1	1
1	1689882	.	T	A	.	.	.	GT	0	1	1	1	1	1	1
1	1689894	.	C	T	.	.	.	GT	0	1	1	1	1	1	1
1	1689930	.	T	C	.	.	.	GT	0	1	1	1	1	1	1
1	1689931	.	G	C	.	.	.	GT	0	1	1	1	1	1	1
1	1689932	.	C	A	.	.	.	GT	0	1	1	1	1	1	1
1	1689933	.	C	G	.	.	.	GT	0	1	1	1	1	1	1
1	1689942	.	A	C	.	.	.	GT	0	1	1	1	1	1	1
1	1689962	.	T	C	.	.	.	GT	0	1	1	1	1	1	1
1	1689963	.	C	T	.	.	.	GT	0	1	1	1	1	1	1
1	1689966	.	G	T	.	.	.	GT	0	1	1	1	1	1	1
1	1692477	.	T	C,*	.	.	.	GT	0	1	1	1	1	2	1
1	1705224	.	T	C	.	.	.	GT	0	1	1	1	1	1	1
1	1716033	.	T	A	.	.	.	GT	0	1	1	1	1	1	1
1	1753345	.	G	T	.	.	.	GT	0	1	1	1	1	1	1
1	1753409	.	G	T	.	.	.	GT	0	1	1	1	1	1	1
1	1829703	.	A	C	.	.	.	GT	0	1	1	1	1	1	1
1	1830690	.	T	G	.	.	.	GT	0	1	1	1	1	1	1
1	1831422	.	T	G	.	.	.	GT	0	1	1	1	1	1	1
1	1864153	.	A	G,*	.	.	.	GT	0	1	1	2	1	1	1
1	1881756	.	A	C	.	.	.	GT	0	1	1	1	1	1	1
1	1881762	.	A	G	.	.	.	GT	0	1	1	1	1	1	1
1	1881779	.	A	G	.	.	.	GT	0	1	1	1	1	1	1
1	1881783	.	G	C	.	.	.	GT	0	1	1	1	1	1	1
1	1881789	.	C	G	.	.	.	GT	0	1	1	1	1	1	1
1	1881795	.	G	A	.	.	.	GT	0	1	1	1	1	1	1
1	1881807	.	G	A	.	.	.	GT	0	1	1	1	1	1	1
1	1881814	.	G	A	.	.	.	GT	0	1	1	1	1	1	1
1	1881816	.	T	C	.	.	.	GT	0	1	1	1	1	1	1
1	1881819	.	C	T	.	.	.	GT	0	1	1	1	1	1	1
1	1881825	.	A	G	.	.	.	GT	0	1	1	1	1	1	1
1	1881830	.	C	T	.	.	.	GT	0	1	1	1	1	1	1
1	1881834	.	A	G	.	.	.	GT	0	1	1	1	1	1	1
1	1881846	.	T	C	.	.	.	GT	0	1	1	1	1	1	1
1	1881849	.	T	C	.	.	.	GT	0	1	1	1	1	1	1
1	1881852	.	C	T	.	.	.	GT	0	1	1	1	1	1	1
1	1881861	.	C	T	.	.	.	GT	0	1	1	1	1	1	1
1	1881907	.	A	T	.	.	.	GT	0	1	1	1	1	1	1
1	1882029	.	T	C	.	.	.	GT	0	1	1	1	1	1	1
1	1882101	.	G	A	.	.	.	GT	0	1	1	1	1	1	1
1	1894332	.	G	A	.	.	.	GT	0	1	1	1	1	1	1
1	1894344	.	G	A	.	.	.	GT	0	1	1	1	1	1	1
1	1894395	.	C	T	.	.	.	GT	0	1	1	1	1	1	1
1	1894419	.	G	C	.	.	.	GT	0	1	1	1	1	1	1
1	1894422	.	T	C	.	.	.	GT	0	1	1	1	1	1	1
1	1894440	.	A	G	.	.	.	GT	0	1	1	1	1	1	1
1	1894473	.	C	T	.	.	.	GT	0	1	1	1	1	1	1
1	1894500	.	C	A	.	.	.	GT	0	1	1	1	1	1	1
1	1894507	.	C	T	.	.	.	GT	0	1	1	1	1	1	1
1	1894521	.	A	C	.	.	.	GT	0	1	1	1	1	1	1
1	1894535	.	C	A	.	.	.	GT	0	1	1	1	1	1	1
1	1894562	.	T	A	.	.	.	GT	0	1	1	1	1	1	1
1	1894568	.	C	A	.	.	.	GT	0	1	1	1	1	1	1
1	1894571	.	A	C	.	.	.	GT	0	1	1	1	1	1	1
1	1894586	.	C	A	.	.	.	GT	0	1	1	1	1	1	1
1	1894599	.	A	C	.	.	.	GT	0	1	1	1	1	1	1
1	1894633	.	A	T	.	.	.	GT	0	1	1	1	1	1	1
1	1894643	.	G	T	.	.	.	GT	0	1	1	1	1	1	1
1	1894657	.	T	C	.	.	.	GT	0	1	1	1	1	1	1
1	1894674	.	T	C	.	.	.	GT	0	1	1	1	1	1	1
1	1894676	.	A	G	.	.	.	GT	0	1	1	1	1	1	1
1	1894701	.	C	T	.	.	.	GT	0	1	1	1	1	1	1
1	1894746	.	C	T	.	.	.	GT	0	1	1	1	1	1	1
1	1894748	.	G	A	.	.	.	GT	0	1	1	1	1	1	1
1	1894794	.	C	T	.	.	.	GT	0	1	1	1	1	1	1
1	1894824	.	G	T	.	.	.	GT	0	1	1	1	1	1	1
1	1898179	.	C	G	.	.	.	GT	0	1	1	1	1	1	1
1	1898220	.	T	C	.	.	.	GT	0	1	1	1	1	1	1
1	1902684	.	A	G	.	.	.	GT	0	1	1	1	1	1	1
1	1913994	.	C	T	.	.	.	GT	0	1	1	1	1	1	1
1	1914039	.	T	A	.	.	.	GT	0	1	1	1	1	1	1
1	1914107	.	A	C	.	.	.	GT	0	1	1	1	1	1	1
1	1914132	.	G	A	.	.	.	GT	0	1	1	1	1	1	1
1	1914150	.	A	G	.	.	.	GT	0	1	1	1	1	1	1
1	1914174	.	T	A	.	.	.	GT	0	1	1	1	1	1	1
1	1914204	.	G	T	.	.	.	GT	0	1	1	1	1	1	1
1	1914225	.	G	C	.	.	.	GT	0	1	1	1	1	1	1
1	1914265	.	G	A	.	.	.	GT	0	1	1	1	1	1	1
1	1914267	.	G	T	.	.	.	GT	0	1	1	1	1	1	1
1	1914273	.	G	A	.	.	.	GT	0	1	1	1	1	1	1
1	1914317	.	T	C	.	.	.	GT	0	1	1	1	1	1	1
1	1914320	.	A	C	.	.	.	GT	0	1	1	1	1	1	1
1	1914354	.	G	C	.	.	.	GT	0	1	1	1	1	1	1
1	1914375	.	T	C	.	.	.	GT	0	1	1	1	1	1	1
1	1914384	.	G	A	.	.	.	GT	0	1	1	1	1	1	1
1	1914423	.	G	A	.	.	.	GT	0	1	1	1	1	1	1
1	1917774	.	G	A	.	.	.	GT	0	1	1	1	1	1	1
1	1917811	.	A	G	.	.	.	GT	0	1	1	1	1	1	1
1	1917849	.	A	G	.	.	.	GT	0	1	1	1	1	1	1
1	1917856	.	A	G	.	.	.	GT	0	1	1	1	1	1	1
1	1917924	.	G	A	.	.	.	GT	0	1	1	1	1	1	1
1	1917958	.	G	A	.	.	.	GT	0	1	1	1	1	1	1
1	1918009	.	T	G	.	.	.	GT	0	1	1	1	1	1	1
1	1918044	.	G	A	.	.	.	GT	0	1	1	1	1	1	1
1	1918070	.	G	A	.	.	.	GT	0	1	1	1	1	1	1
1	1918076	.	G	A	.	.	.	GT	0	1	1	1	1	1	1
1	1918129	.	C	A	.	.	.	GT	0	1	1	1	1	1	1
1	1918225	.	A	G	.	.	.	GT	0	1	1	1	1	1	1
1	1918606	.	C	G	.	.	.	GT	0	1	1	1	1	1	1
1	1918697	.	C	T	.	.	.	GT	0	1	1	1	1	1	1
1	1918914	.	A	G	.	.	.	GT	0	1	1	1	1	1	1
1	1918955	.	A	G	.	.	.	GT	0	1	1	1	1	1	1
1	1919000	.	C	T	.	.	.	GT	0	1	1	1	1	1	1
1	1919125	.	T	A	.	.	.	GT	0	1	1	1	1	1	1
1	2019078	.	A	G	.	.	.	GT	0	1	1	1	1	1	1
1	2019144	.	A	T	.	.	.	GT	0	1	1	1	1	1	1
1	2019351	.	G	C	.	.	.	GT	0	1	1	1	1	1	1
1	2114748	.	G	A	.	.	.	GT	0	1	1	1	1	1	1
1	2188400	.	A	G	.	.	.	GT	0	1	1	1	1	1	1
1	2191207	.	C	T	.	.	.	GT	0	1	1	1	1	1	1
1	2193826	.	A	C	.	.	.	GT	0	1	1	1	1	1	1
1	2195780	.	C	T	.	.	.	GT	0	1	1	1	1	1	1
1	2195980	.	T	G	.	.	.	GT	0	1	1	1	1	1	1
1	2196048	.	G	T	.	.	.	GT	0	1	1	1	1	1	1
1	2196371	.	C	A	.	.	.	GT	0	1	1	1	1	1	1
1	2197326	.	G	A	.	.	.	GT	0	1	1	1	1	1	1
1	2197359	.	C	T	.	.	.	GT	0	1	1	1	1	1	1
1	2198495	.	A	G	.	.	.	GT	0	1	1	1	1	1	1
1	2199252	.	T	G	.	.	.	GT	0	1	1	1	1	1	1
1	2199315	.	T	C	.	.	.	GT	0	1	1	1	1	1	1
1	2199333	.	A	G	.	.	.	GT	0	1	1	1	1	1	1
1	2199342	.	G	A	.	.	.	GT	0	1	1	1	1	1	1
1	2199351	.	C	T	.	.	.	GT	0	1	1	1	1	1	1
1	2199352	.	T	C	.	.	.	GT	0	1	1	1	1	1	1
1	2200149	.	A	C	.	.	.	GT	0	1	1	1	1	1	1
1	2200157	.	T	G	.	.	.	GT	0	1	1	1	1	1	1
1	2200172	.	A	C	.	.	.	GT	0	1	1	1	1	1	1
1	2200591	.	T	G	.	.	.	GT	0	1	1	1	1	1	1
1	2200598	.	G	T	.	.	.	GT	0	1	1	1	1	1	1
1	2200612	.	T	G	.	.	.	GT	0	1	1	1	1	1	1
1	2201414	.	C	A	.	.	.	GT	0	1	1	1	1	1	1
1	2202157	.	A	T	.	.	.	GT	0	1	1	1	1	1	1
1	2205057	.	A	T	.	.	.	GT	0	1	1	1	1	1	1
1	2206673	.	G	T	.	.	.	GT	0	1	1	1	1	1	1
1	2206802	.	T	C	.	.	.	GT	0	1	1	1	1	1	1
1	2206803	.	C	T	.	.	.	GT	0	1	1	1	1	1	1
1	2207856	.	G	A	.	.	.	GT	0	1	1	1	1	1	1
1	2209053	.	A	G	.	.	.	GT	0	1	1	1	1	1	1
1	2210635	.	G	T	.	.	.	GT	0	1	1	1	1	1	1
1	2211929	.	T	C	.	.	.	GT	0	1	1	1	1	1	1
1	2215054	.	G	A	.	.	.	GT	0	1	1	1	1	1	1
1	2217704	.	C	T	.	.	.	GT	0	1	1	1	1	1	1
1	2220070	.	G	T	.	.	.	GT	0	1	1	1	1	1	1
1	2220578	.	A	T	.	.	.	GT	0	1	1	1	1	1	1
1	2221462	.	T	G	.	.	.	GT	0	1	1	1	1	1	1
1	2222018	.	C	A	.	.	.	GT	0	1	1	1	1	1	1
1	2222178	.	T	C	.	.	.	GT	0	1	1	1	1	1	1
1	2222472	.	G	A	.	.	.	GT	0	1	1	1	1	1	1
1	2222776	.	G	A	.	.	.	GT	0	1	1	1	1	1	1
1	2223222	.	C	T	.	.	.	GT	0	1	1	1	1	1	1
1	2223231	.	C	A	.	.	.	GT	0	1	1	1	1	1	1
1	2223255	.	G	A	.	.	.	GT	0	1	1	1	1	1	1
1	2223258	.	C	T	.	.	.	GT	0	1	1	1	1	1	1
1	2223264	.	G	C	.	.	.	GT	0	1	1	1	1	1	1
1	2223267	.	G	T	.	.	.	GT	0	1	1	1	1	1	1
1	2223270	.	G	A	.	.	.	GT	0	1	1	1	1	1	1
1	2223273	.	G	A	.	.	.	GT	0	1	1	1	1	1	1
1	2223282	.	G	C	.	.	.	GT	0	1	1	1	1	1	1
1	2223336	.	A	G	.	.	.	GT	0	1	1	1	1	1	1
1	2223342	.	A	G	.	.	.	GT	0	1	1	1	1	1	1
1	2223351	.	C	A	.	.	.	GT	0	1	1	1	1	1	1
1	2223390	.	A	G	.	.	.	GT	0	1	1	1	1	1	1
1	2223401	.	C	A	.	.	.	GT	0	1	1	1	1	1	1
1	2223411	.	T	C	.	.	.	GT	0	1	1	1	1	1	1
1	2223412	.	G	A	.	.	.	GT	0	1	1	1	1	1	1
1	2224039	.	T	G	.	.	.	GT	0	1	1	1	1	1	1
1	2224505	.	T	C	.	.	.	GT	0	1	1	1	1	1	1
1	2227130	.	G	T	.	.	.	GT	0	1	1	1	1	1	1
1	2227679	.	C	A	.	.	.	GT	0	1	1	1	1	1	1
1	2228503	.	T	C	.	.	.	GT	0	1	1	1	1	1	1
1	2229668	.	C	T	.	.	.	GT	0	1	1	1	1	1	1
1	2231681	.	G	T	.	.	.	GT	0	1	1	1	1	1	1
1	2231987	.	A	G	.	.	.	GT	0	1	1	1	1	1	1
1	2233111	.	G	T	.	.	.	GT	0	1	1	1	1	1	1
1	2233437	.	T	C	.	.	.	GT	0	1	1	1	1	1	1
1	2233474	.	C	A	.	.	.	GT	0	1	1	1	1	1	1
1	2233491	.	G	A	.	.	.	GT	0	1	1	1	1	1	1
1	2233575	.	G	A	.	.	.	GT	0	1	1	1	1	1	1
1	2233599	.	T	C	.	.	.	GT	0	1	1	1	1	1	1
1	2233723	.	A	G	.	.	.	GT	0	1	1	1	1	1	1
1	2233804	.	A	T	.	.	.	GT	0	1	1	1	1	1	1
1	2233917	.	A	G	.	.	.	GT	0	1	1	1	1	1	1
1	2233924	.	G	A	.	.	.	GT	0	1	1	1	1	1	1
1	2233950	.	A	T	.	.	.	GT	0	1	1	1	1	1	1
1	2233983	.	A	G	.	.	.	GT	0	1	1	1	1	1	1
1	2234082	.	A	G	.	.	.	GT	0	1	1	1	1	1	1
1	2234085	.	A	G	.	.	.	GT	0	1	1	1	1	1	1
1	2234094	.	G	T	.	.	.	GT	0	1	1	1	1	1	1
1	2234109	.	G	A	.	.	.	GT	0	1	1	1	1	1	1
1	2234112	.	C	T	.	.	.	GT	0	1	1	1	1	1	1
1	2234130	.	T	C	.	.	.	GT	0	1	1	1	1	1	1
1	2234151	.	A	G	.	.	.	GT	0	1	1	1	1	1	1
1	2234177	.	G	C	.	.	.	GT	0	1	1	1	1	1	1
1	2234187	.	G	T	.	.	.	GT	0	1	1	1	1	1	1
1	2234217	.	A	G	.	.	.	GT	0	1	1	1	1	1	1
1	2235431	.	T	G	.	.	.	GT	0	1	1	1	1	1	1
1	2235463	.	T	G	.	.	.	GT	0	1	1	1	1	1	1
1	2235711	.	T	G	.	.	.	GT	0	1	1	1	1	1	1
1	2235810	.	C	T	.	.	.	GT	0	1	1	1	1	1	1
1	2235855	.	A	T	.	.	.	GT	0	1	1	1	1	1	1
1	2235880	.	T	G	.	.	.	GT	0	1	1	1	1	1	1
1	2235882	.	A	G	.	.	.	GT	0	1	1	1	1	1	1
1	2236086	.	T	A	.	.	.	GT	0	1	1	1	1	1	1
1	2236147	.	A	G	.	.	.	GT	0	1	1	1	1	1	1
1	2236227	.	A	C	.	.	.	GT	0	1	1	1	1	1	1
1	2236265	.	A	T	.	.	.	GT	0	1	1	1	1	1	1
1	2236344	.	C	A	.	.	.	GT	0	1	1	1	1	1	1
1	2236419	.	T	G	.	.	.	GT	0	1	1	1	1	1	1
1	2236434	.	G	T	.	.	.	GT	0	1	1	1	1	1	1
1	2236437	.	T	A	.	.	.	GT	0	1	1	1	1	1	1
1	2236439	.	A	T	.	.	.	GT	0	1	1	1	1	1	1
1	2236650	.	G	C	.	.	.	GT	0	1	1	1	1	1	1
1	2236695	.	A	G	.	.	.	GT	0	1	1	1	1	1	1
1	2236710	.	G	C	.	.	.	GT	0	1	1	1	1	1	1
1	2236728	.	C	A	.	.	.	GT	0	1	1	1	1	1	1
1	2236737	.	T	C	.	.	.	GT	0	1	1	1	1	1	1
1	2236780	.	T	C	.	.	.	GT	0	1	1	1	1	1	1
1	2236809	.	T	C	.	.	.	GT	0	1	1	1	1	1	1
1	2236821	.	G	T	.	.	.	GT	0	1	1	1	1	1	1
1	2236836	.	C	T	.	.	.	GT	0	1	1	1	1	1	1
1	2236841	.	C	G	.	.	.	GT	0	1	1	1	1	1	1
1	2236878	.	C	T	.	.	.	GT	0	1	1	1	1	1	1
1	2236889	.	C	T	.	.	.	GT	0	1	1	1	1	1	1
1	2236904	.	G	C	.	.	.	GT	0	1	1	1	1	1	1
1	2236959	.	G	T	.	.	.	GT	0	1	1	1	1	1	1
1	2237025	.	C	T	.	.	.	GT	0	1	1	1	1	1	1
1	2237031	.	T	G	.	.	.	GT	0	1	1	1	1	1	1
1	2237034	.	C	T	.	.	.	GT	0	1	1	1	1	1	1
1	2237050	.	T	C	.	.	.	GT	0	1	1	1	1	1	1
1	2237064	.	G	A	.	.	.	GT	0	1	1	1	1	1	1
1	2237076	.	G	A	.	.	.	GT	0	1	1	1	1	1	1
1	2237094	.	A	G	.	.	.	GT	0	1	1	1	1	1	1
1	2237112	.	C	T	.	.	.	GT	0	1	1	1	1	1	1
1	2237115	.	C	T	.	.	.	GT	0	1	1	1	1	1	1
1	2237136	.	T	G	.	.	.	GT	0	1	1	1	1	1	1
1	2237193	.	C	T	.	.	.	GT	0	1	1	1	1	1	1
1	2237374	.	T	C	.	.	.	GT	0	1	1	1	1	1	1
1	2237514	.	G	T	.	.	.	GT	0	1	1	1	1	1	1
1	2237617	.	T	C	.	.	.	GT	0	1	1	1	1	1	1
1	2237645	.	A	C	.	.	.	GT	0	1	1	1	1	1	1
1	2238009	.	T	G	.	.	.	GT	0	1	1	1	1	1	1
1	2238054	.	C	A	.	.	.	GT	0	1	1	1	1	1	1
1	2238072	.	C	A	.	.	.	GT	0	1	1	1	1	1	1
1	2238090	.	T	G	.	.	.	GT	0	1	1	1	1	1	1
1	2238096	.	G	A	.	.	.	GT	0	1	1	1	1	1	1
1	2238105	.	A	G	.	.	.	GT	0	1	1	1	1	1	1
1	2238126	.	G	A	.	.	.	GT	0	1	1	1	1	1	1
1	2238156	.	C	A	.	.	.	GT	0	1	1	1	1	1	1
1	2238204	.	A	G	.	.	.	GT	0	1	1	1	1	1	1
1	2238224	.	T	A	.	.	.	GT	0	1	1	1	1	1	1
1	2238270	.	T	C	.	.	.	GT	0	1	1	1	1	1	1
1	2238276	.	C	A	.	.	.	GT	0	1	1	1	1	1	1
1	2238282	.	C	T	.	.	.	GT	0	1	1	1	1	1	1
1	2238360	.	G	T	.	.	.	GT	0	1	1	1	1	1	1
1	2238423	.	C	G	.	.	.	GT	0	1	1	1	1	1	1
1	2238570	.	C	T	.	.	.	GT	0	1	1	1	1	1	1
1	2238573	.	T	C	.	.	.	GT	0	1	1	1	1	1	1
1	2238663	.	G	A	.	.	.	GT	0	1	1	1	1	1	1
1	2238759	.	G	A	.	.	.	GT	0	1	1	1	1	1	1
1	2238766	.	C	T	.	.	.	GT	0	1	1	1	1	1	1
1	2238918	.	A	G	.	.	.	GT	0	1	1	1	1	1	1
1	2238921	.	A	C	.	.	.	GT	0	1	1	1	1	1	1
1	2238943	.	C	T	.	.	.	GT	0	1	1	1	1	1	1
1	2239110	.	C	T	.	.	.	GT	0	1	1	1	1	1	1
1	2239354	.	C	A	.	.	.	GT	0	1	1	1	1	1	1
1	2239372	.	T	G	.	.	.	GT	0	1	1	1	1	1	1
1	2239582	.	C	G	.	.	.	GT	0	1	1	1	1	1	1
1	2252151	.	C	T	.	.	.	GT	0	1	1	1	1	1	1
1	2255636	.	A	G	.	.	.	GT	0	1	1	1	1	1	1
1	2272681	.	C	T	.	.	.	GT	0	1	1	1	1	1	1
1	2324693	.	G	T	.	.	.	GT	0	1	1	1	1	1	1
1	2329423	.	T	G	.	.	.	GT	0	1	1	1	1	1	1
1	2330431	.	G	A	.	.	.	GT	0	0	0	0	0	1	1
1	2330433	.	T	G	.	.	.	GT	0	0	0	0	0	1	1
1	2330434	.	G	A	.	.	.	GT	0	0	0	0	0	1	1
1	2330435	.	C	T	.	.	.	GT	0	0	0	0	0	1	1
1	2330436	.	T	G	.	.	.	GT	0	0	0	0	0	1	1
1	2330437	.	G	A	.	.	.	GT	0	0	0	0	0	1	1
1	2330439	.	T	A	.	.	.	GT	0	0	0	0	0	1	1
1	2330440	.	G	A	.	.	.	GT	0	0	0	0	0	1	1
1	2330442	.	G	A	.	.	.	GT	0	0	0	0	0	1	1
1	2330446	.	G	C	.	.	.	GT	0	0	0	0	0	1	1
1	2330448	.	C	T	.	.	.	GT	0	0	0	0	0	1	1
1	2330457	.	G	T	.	.	.	GT	0	0	0	0	0	1	1
1	2330458	.	C	G	.	.	.	GT	0	0	0	0	0	1	1
1	2330460	.	G	A	.	.	.	GT	0	0	0	0	0	1	1
1	2330462	.	T	A	.	.	.	GT	0	0	0	0	0	1	1
1	2330463	.	T	A	.	.	.	GT	0	0	0	0	0	1	1
1	2330464	.	A	G	.	.	.	GT	0	0	0	0	0	1	1
1	2330467	.	G	T	.	.	.	GT	0	0	0	0	0	1	1
1	2330468	.	T	A	.	.	.	GT	0	0	0	0	0	1	1
1	2330469	.	T	C	.	.	.	GT	0	0	0	0	0	1	1
1	2330470	.	T	G	.	.	.	GT	0	0	0	0	0	1	1
1	2330471	.	C	A	.	.	.	GT	0	0	0	0	0	1	1
1	2330472	.	G	A	.	.	.	GT	0	0	0	0	0	1	1
1	2330473	.	C	G	.	.	.	GT	0	0	0	0	0	1	1
1	2330474	.	A	C	.	.	.	GT	0	0	0	0	0	1	1
1	2330475	.	G	C	.	.	.	GT	0	0	0	0	0	1	1
1	2330505	.	A	T	.	.	.	GT	0	0	0	0	0	1	1
1	2330507	.	T	A	.	.	.	GT	0	0	0	0	0	1	1
1	2330508	.	G	T	.	.	.	GT	0	0	0	0	0	1	1
1	2330510	.	C	A	.	.	.	GT	0	0	0	0	0	1	1
1	2330512	.	A	C	.	.	.	GT	0	0	0	0	0	1	1
1	2330513	.	A	C	.	.	.	GT	0	0	0	0	0	1	1
1	2330520	.	G	T	.	.	.	GT	0	0	0	0	0	1	1
1	2330522	.	G	A	.	.	.	GT	0	0	0	0	0	1	1
1	2330607	.	C	G	.	.	.	GT	0	0	0	0	0	1	1
1	2330608	.	A	C	.	.	.	GT	0	0	0	0	0	1	1
1	2330609	.	G	C	.	.	.	GT	0	0	0	0	0	1	1
1	2330610	.	C	G	.	.	.	GT	0	0	0	0	0	1	1
1	2330611	.	G	A	.	.	.	GT	0	0	0	0	0	1	1
1	2330613	.	G	A	.	.	.	GT	0	0	0	0	0	1	1
1	2330616	.	T	G	.	.	.	GT	0	0	0	0	0	1	1
1	2330617	.	A	G	.	.	.	GT	0	0	0	0	0	1	1
1	2330619	.	T	G	.	.	.	GT	0	0	0	0	0	1	1
1	2330625	.	A	G	.	.	.	GT	0	0	0	0	0	1	1
1	2330626	.	A	T	.	.	.	GT	0	0	0	0	0	1	1
1	2330627	.	G	T	.	.	.	GT	0	0	0	0	0	1	1
1	2330628	.	C	T	.	.	.	GT	0	0	0	0	0	1	1
1	2330643	.	G	C	.	.	.	GT	0	0	0	0	0	1	1
1	2330644	.	C	A	.	.	.	GT	0	0	0	0	0	1	1
1	2330645	.	G	T	.	.	.	GT	0	0	0	0	0	1	1
1	2330646	.	C	G	.	.	.	GT	0	0	0	0	0	1	1
1	2330647	.	A	G	.	.	.	GT	0	0	0	0	0	1	1
1	2330649	.	C	G	.	.	.	GT	0	0	0	0	0	1	1
1	2330651	.	C	A	.	.	.	GT	0	0	0	0	0	1	1
1	2330653	.	A	C	.	.	.	GT	0	0	0	0	0	1	1
1	2330654	.	C	A	.	.	.	GT	0	0	0	0	0	1	1
1	2330655	.	A	G	.	.	.	GT	0	0	0	0	0	1	1
1	2330658	.	C	G	.	.	.	GT	0	0	0	0	0	1	1
1	2330662	.	G	A	.	.	.	GT	0	0	0	0	0	1	1
1	2330664	.	A	C	.	.	.	GT	0	0	0	0	0	1	1
1	2330666	.	C	T	.	.	.	GT	0	0	0	0	0	1	1
1	2330667	.	A	C	.	.	.	GT	0	0	0	0	0	1	1
1	2330672	.	T	A	.	.	.	GT	0	0	0	0	0	1	1
1	2330673	.	A	T	.	.	.	GT	0	0	0	0	0	1	1
1	2330678	.	C	A	.	.	.	GT	0	0	0	0	0	1	1
1	2330761	.	T	A	.	.	.	GT	0	0	0	0	0	1	1
1	2330763	.	C	G	.	.	.	GT	0	0	0	0	0	1	1
1	2330764	.	T	A	.	.	.	GT	0	0	0	0	0	1	1
1	2330769	.	T	C	.	.	.	GT	0	0	0	0	0	1	1
1	2330770	.	G	C	.	.	.	GT	0	0	0	0	0	1	1
1	2330771	.	A	G	.	.	.	GT	0	0	0	0	0	1	1
1	2330772	.	A	G	.	.	.	GT	0	0	0	0	0	1	1
1	2330775	.	G	T	.	.	.	GT	0	0	0	0	0	1	1
1	2330776	.	G	C	.	.	.	GT	0	0	0	0	0	1	1
1	2330777	.	C	A	.	.	.	GT	0	0	0	0	0	1	1
1	2330780	.	A	C	.	.	.	GT	0	0	0	0	0	1	1
1	2330784	.	C	G	.	.	.	GT	0	0	0	0	0	1	1
1	2330911	.	G	A	.	.	.	GT	0	0	0	0	0	1	1
1	2330913	.	T	G	.	.	.	GT	0	0	0	0	0	1	1
1	2330914	.	G	A	.	.	.	GT	0	0	0	0	0	1	1
1	2330915	.	C	T	.	.	.	GT	0	0	0	0	0	1	1
1	2330916	.	T	G	.	.	.	GT	0	0	0	0	0	1	1
1	2330917	.	G	A	.	.	.	GT	0	0	0	0	0	1	1
1	2330919	.	T	A	.	.	.	GT	0	0	0	0	0	1	1
1	2330920	.	G	A	.	.	.	GT	0	0	0	0	0	1	1
1	2330922	.	G	A	.	.	.	GT	0	0	0	0	0	1	1
1	2330926	.	G	C	.	.	.	GT	0	0	0	0	0	1	1
1	2330928	.	C	T	.	.	.	GT	0	0	0	0	0	1	1
1	2330937	.	G	T	.	.	.	GT	0	0	0	0	0	1	1
1	2330938	.	C	G	.	.	.	GT	0	0	0	0	0	1	1
1	2330940	.	G	A	.	.	.	GT	0	0	0	0	0	1	1
1	2330942	.	T	A	.	.	.	GT	0	0	0	0	0	1	1
1	2330943	.	T	A	.	.	.	GT	0	0	0	0	0	1	1
1	2330944	.	A	G	.	.	.	GT	0	0	0	0	0	1	1
1	2330947	.	G	T	.	.	.	GT	0	0	0	0	0	1	1
1	2330948	.	T	A	.	.	.	GT	0	0	0	0	0	1	1
1	2330949	.	T	C	.	.	.	GT	0	0	0	0	0	1	1
1	2330950	.	T	G	.	.	.	GT	0	0	0	0	0	1	1
1	2330951	.	C	A	.	.	.	GT	0	0	0	0	0	1	1
1	2330952	.	G	A	.	.	.	GT	0	0	0	0	0	1	1
1	2330953	.	C	G	.	.	.	GT	0	0	0	0	0	1	1
1	2330954	.	A	C	.	.	.	GT	0	0	0	0	0	1	1
1	2330955	.	G	C	.	.	.	GT	0	0	0	0	0	1	1
1	2330985	.	A	T	.	.	.	GT	0	0	0	0	0	1	1
1	2330987	.	T	A	.	.	.	GT	0	0	0	0	0	1	1
1	2330988	.	G	T	.	.	.	GT	0	0	0	0	0	1	1
1	2330990	.	C	A	.	.	.	GT	0	0	0	0	0	1	1
1	2330992	.	A	C	.	.	.	GT	0	0	0	0	0	1	1
1	2330993	.	A	C	.	.	.	GT	0	0	0	0	0	1	1
1	2331000	.	G	T	.	.	.	GT	0	0	0	0	0	1	1
1	2331002	.	G	A	.	.	.	GT	0	0	0	0	0	1	1
1	2331087	.	C	G	.	.	.	GT	0	0	0	0	0	1	1
1	2331088	.	A	C	.	.	.	GT	0	0	0	0	0	1	1
1	2331089	.	G	C	.	.	.	GT	0	0	0	0	0	1	1
1	2331090	.	C	G	.	.	.	GT	0	0	0	0	0	1	1
1	2331091	.	G	A	.	.	.	GT	0	0	0	0	0	1	1
1	2331093	.	G	A	.	.	.	GT	0	0	0	0	0	1	1
1	2331096	.	T	G	.	.	.	GT	0	0	0	0	0	1	1
1	2331097	.	A	G	.	.	.	GT	0	0	0	0	0	1	1
1	2331099	.	T	G	.	.	.	GT	0	0	0	0	0	1	1
1	2331105	.	A	G	.	.	.	GT	0	0	0	0	0	1	1
1	2331106	.	A	T	.	.	.	GT	0	0	0	0	0	1	1
1	2331107	.	G	T	.	.	.	GT	0	0	0	0	0	1	1
1	2331108	.	C	T	.	.	.	GT	0	0	0	0	0	1	1
1	2331123	.	G	C	.	.	.	GT	0	0	0	0	0	1	1
1	2331124	.	C	A	.	.	.	GT	0	0	0	0	0	1	1
1	2331125	.	G	T	.	.	.	GT	0	0	0	0	0	1	1
1	2331126	.	C	G	.	.	.	GT	0	0	0	0	0	1	1
1	2331127	.	A	G	.	.	.	GT	0	0	0	0	0	1	1
1	2331129	.	C	G	.	.	.	GT	0	0	0	0	0	1	1
1	2331131	.	C	A	.	.	.	GT	0	0	0	0	0	1	1
1	2331133	.	A	C	.	.	.	GT	0	0	0	0	0	1	1
1	2331134	.	C	A	.	.	.	GT	0	0	0	0	0	1	1
1	2331135	.	A	G	.	.	.	GT	0	0	0	0	0	1	1
1	2331138	.	C	G	.	.	.	GT	0	0	0	0	0	1	1
1	2331142	.	G	A	.	.	.	GT	0	0	0	0	0	1	1
1	2331144	.	A	C	.	.	.	GT	0	0	0	0	0	1	1
1	2331146	.	C	T	.	.	.	GT	0	0	0	0	0	1	1
1	2331147	.	A	C	.	.	.	GT	0	0	0	0	0	1	1
1	2331152	.	T	A	.	.	.	GT	0	0	0	0	0	1	1
1	2331153	.	A	T	.	.	.	GT	0	0	0	0	0	1	1
1	2331158	.	C	A	.	.	.	GT	0	0	0	0	0	1	1
1	2331241	.	T	A	.	.	.	GT	0	0	0	0	0	1	1
1	2331243	.	C	G	.	.	.	GT	0	0	0	0	0	1	1
1	2331244	.	T	A	.	.	.	GT	0	0	0	0	0	1	1
1	2331249	.	T	C	.	.	.	GT	0	0	0	0	0	1	1
1	2331250	.	G	C	.	.	.	GT	0	0	0	0	0	1	1
1	2331251	.	A	G	.	.	.	GT	0	0	0	0	0	1	1
1	2331252	.	A	G	.	.	.	GT	0	0	0	0	0	1	1
1	2331255	.	G	T	.	.	.	GT	0	0	0	0	0	1	1
1	2331256	.	G	C	.	.	.	GT	0	0	0	0	0	1	1
1	2331257	.	C	A	.	.	.	GT	0	0	0	0	0	1	1
1	2331260	.	A	C	.	.	.	GT	0	0	0	0	0	1	1
1	2331264	.	C	G	.	.	.	GT	0	0	0	0	0	1	1
1	2331660	.	T	G	.	.	.	GT	0	1	0	0	1	0	1
1	2331661	.	G	A	.	.	.	GT	0	1	0	0	1	0	1
1	2331663	.	A	G	.	.	.	GT	0	1	0	0	1	0	1
1	2331664	.	T	A	.	.	.	GT	0	1	0	0	1	0	1
1	2331666	.	T	A	.	.	.	GT	0	1	0	0	1	0	1
1	2331718	.	A	C	.	.	.	GT	0	1	0	0	1	0	1
1	2331719	.	C	A	.	.	.	GT	0	1	0	0	1	0	1
1	2331720	.	G	A	.	.	.	GT	0	1	0	0	1	0	1
1	2331721	.	T	C	.	.	.	GT	0	1	0	0	1	0	1
1	2331745	.	C	A	.	.	.	GT	0	1	0	0	1	0	1
1	2331748	.	C	G	.	.	.	GT	0	1	0	0	1	0	1
1	2331749	.	T	C	.	.	.	GT	0	1	0	0	1	0	1
1	2331750	.	G	C	.	.	.	GT	0	1	0	0	1	0	1
1	2331751	.	G	T	.	.	.	GT	0	1	0	0	1	0	1
1	2331752	.	C	G	.	.	.	GT	0	1	0	0	1	0	1
1	2331753	.	C	G	.	.	.	GT	0	1	0	0	1	0	1
1	2331754	.	A	G	.	.	.	GT	0	1	0	0	1	0	1
1	2331755	.	G	T	.	.	.	GT	0	1	0	0	1	0	1
1	2331756	.	C	A	.	.	.	GT	0	1	0	0	1	0	1
1	2331759	.	T	C	.	.	.	GT	0	1	0	0	1	0	1
1	2331764	.	A	C	.	.	.	GT	0	1	0	0	1	0	1
1	2331765	.	T	G	.	.	.	GT	0	1	0	0	1	0	1
1	2331766	.	C	A	.	.	.	GT	0	1	0	0	1	0	1
1	2331767	.	T	C	.	.	.	GT	0	1	0	0	1	0	1
1	2331768	.	G	A	.	.	.	GT	0	1	0	0	1	0	1
1	2331770	.	G	A	.	.	.	GT	0	1	0	0	1	0	1
1	2331771	.	G	A	.	.	.	GT	0	1	0	0	1	0	1
1	2331835	.	T	G	.	.	.	GT	0	1	0	0	1	0	1
1	2331836	.	T	A	.	.	.	GT	0	1	0	0	1	0	1
1	2331837	.	A	C	.	.	.	GT	0	1	0	0	1	0	1
1	2331838	.	C	T	.	.	.	GT	0	1	0	0	1	0	1
1	2331845	.	T	C	.	.	.	GT	0	1	0	0	1	0	1
1	2331846	.	A	C	.	.	.	GT	0	1	0	0	1	0	1
1	2331847	.	A	C	.	.	.	GT	0	1	0	0	1	0	1
1	2331848	.	G	C	.	.	.	GT	0	1	0	0	1	0	1
1	2331849	.	A	G	.	.	.	GT	0	1	0	0	1	0	1
1	2331850	.	A	G	.	.	.	GT	0	1	0	0	1	0	1
1	2331851	.	T	C	.	.	.	GT	0	1	0	0	1	0	1
1	2331854	.	C	A	.	.	.	GT	0	1	0	0	1	0	1
1	2331857	.	C	T	.	.	.	GT	0	1	0	0	1	0	1
1	2331859	.	G	A	.	.	.	GT	0	1	0	0	1	0	1
1	2331860	.	G	A	.	.	.	GT	0	1	0	0	1	0	1
1	2331861	.	C	G	.	.	.	GT	0	1	0	0	1	0	1
1	2331862	.	T	G	.	.	.	GT	0	1	0	0	1	0	1
1	2331863	.	C	A	.	.	.	GT	0	1	0	0	1	0	1
1	2331864	.	A	C	.	.	.	GT	0	1	0	0	1	0	1
1	2331867	.	G	A	.	.	.	GT	0	1	0	0	1	0	1
1	2331868	.	G	T	.	.	.	GT	0	1	0	0	1	0	1
1	2331869	.	G	A	.	.	.	GT	0	1	0	0	1	0	1
1	2331870	.	A	C	.	.	.	GT	0	1	0	0	1	0	1
1	2331871	.	A	C	.	.	.	GT	0	1	0	0	1	0	1
1	2331872	.	A	G	.	.	.	GT	0	1	0	0	1	0	1
1	2331873	.	A	C	.	.	.	GT	0	1	0	0	1	0	1
1	2331878	.	G	C	.	.	.	GT	0	1	0	0	1	0	1
1	2331879	.	C	A	.	.	.	GT	0	1	0	0	1	0	1
1	2331880	.	G	A	.	.	.	GT	0	1	0	0	1	0	1
1	2331883	.	G	A	.	.	.	GT	0	1	0	0	1	0	1
1	2331885	.	G	A	.	.	.	GT	0	1	0	0	1	0	1
1	2331904	.	A	G	.	.	.	GT	0	1	0	0	1	0	1
1	2331906	.	T	A	.	.	.	GT	0	1	0	0	1	0	1
1	2331908	.	A	T	.	.	.	GT	0	1	0	0	1	0	1
1	2331909	.	T	C	.	.	.	GT	0	1	0	0	1	0	1
1	2331953	.	T	A	.	.	.	GT	0	1	0	0	1	0	1
1	2331958	.	G	C	.	.	.	GT	0	1	0	0	1	0	1
1	2331959	.	C	G	.	.	.	GT	0	1	0	0	1	0	1
1	2331960	.	A	G	.	.	.	GT	0	1	0	0	1	0	1
1	2331961	.	A	G	.	.	.	GT	0	1	0	0	1	0	1
1	2331962	.	C	G	.	.	.	GT	0	1	0	0	1	0	1
1	2331963	.	C	G	.	.	.	GT	0	1	0	0	1	0	1
1	2331964	.	C	T	.	.	.	GT	0	1	0	0	1	0	1
1	2331966	.	C	G	.	.	.	GT	0	1	0	0	1	0	1
1	2331968	.	A	T	.	.	.	GT	0	1	0	0	1	0	1
1	2331970	.	A	T	.	.	.	GT	0	1	0	0	1	0	1
1	2331972	.	T	C	.	.	.	GT	0	1	0	0	1	0	1
1	2331973	.	A	G	.	.	.	GT	0	1	0	0	1	0	1
1	2331975	.	C	T	.	.	.	GT	0	1	0	0	1	0	1
1	2331976	.	T	A	.	.	.	GT	0	1	0	0	1	0	1
1	2331978	.	T	G	.	.	.	GT	0	1	0	0	1	0	1
1	2331979	.	C	T	.	.	.	GT	0	1	0	0	1	0	1
1	2331981	.	C	T	.	.	.	GT	0	1	0	0	1	0	1
1	2331982	.	G	A	.	.	.	GT	0	1	0	0	1	0	1
1	2331985	.	T	G	.	.	.	GT	0	1	0	0	1	0	1
1	2331986	.	T	G	.	.	.	GT	0	1	0	0	1	0	1
1	2331987	.	A	T	.	.	.	GT	0	1	0	0	1	0	1
1	2331988	.	G	T	.	.	.	GT	0	1	0	0	1	0	1
1	2331990	.	C	G	.	.	.	GT	0	1	0	0	1	0	1
1	2331991	.	T	C	.	.	.	GT	0	1	0	0	1	0	1
1	2331993	.	C	T	.	.	.	GT	0	1	0	0	1	0	1
1	2331994	.	C	A	.	.	.	GT	0	1	0	0	1	0	1
1	2331995	.	C	A	.	.	.	GT	0	1	0	0	1	0	1
1	2331997	.	A	G	.	.	.	GT	0	1	0	0	1	0	1
1	2331999	.	G	A	.	.	.	GT	0	1	0	0	1	0	1
1	2332000	.	C	T	.	.	.	GT	0	1	0	0	1	0	1
1	2332002	.	C	T	.	.	.	GT	0	1	0	0	1	0	1
1	2332003	.	A	G	.	.	.	GT	0	1	0	0	1	0	1
1	2332004	.	C	A	.	.	.	GT	0	1	0	0	1	0	1
1	2332006	.	A	G	.	.	.	GT	0	1	0	0	1	0	1
1	2332008	.	A	G	.	.	.	GT	0	1	0	0	1	0	1
1	2332009	.	G	A	.	.	.	GT	0	1	0	0	1	0	1
1	2332011	.	G	A	.	.	.	GT	0	1	0	0	1	0	1
1	2332013	.	G	A	.	.	.	GT	0	1	0	0	1	0	1
1	2332015	.	C	G	.	.	.	GT	0	1	0	0	1	0	1
1	2332016	.	T	C	.	.	.	GT	0	1	0	0	1	0	1
1	2332017	.	G	T	.	.	.	GT	0	1	0	0	1	0	1
1	2332018	.	A	G	.	.	.	GT	0	1	0	0	1	0	1
1	2332020	.	C	G	.	.	.	GT	0	1	0	0	1	0	1
1	2332021	.	G	A	.	.	.	GT	0	1	0	0	1	0	1
1	2332023	.	A	G	.	.	.	GT	0	1	0	0	1	0	1
1	2332024	.	G	A	.	.	.	GT	0	1	0	0	1	0	1
1	2332025	.	C	T	.	.	.	GT	0	1	0	0	1	0	1
1	2332026	.	G	T	.	.	.	GT	0	1	0	0	1	0	1
1	2332029	.	A	G	.	.	.	GT	0	1	0	0	1	0	1
1	2332047	.	A	G	.	.	.	GT	0	1	0	0	1	0	1
1	2332089	.	T	G	.	.	.	GT	0	1	0	0	1	0	1
1	2332090	.	G	A	.	.	.	GT	0	1	0	0	1	0	1
1	2332092	.	A	G	.	.	.	GT	0	1	0	0	1	0	1
1	2332093	.	T	A	.	.	.	GT	0	1	0	0	1	0	1
1	2332095	.	T	A	.	.	.	GT	0	1	0	0	1	0	1
1	2332147	.	A	C	.	.	.	GT	0	1	0	0	1	0	1
1	2332148	.	C	A	.	.	.	GT	0	1	0	0	1	0	1
1	2332149	.	G	A	.	.	.	GT	0	1	0	0	1	0	1
1	2332150	.	T	C	.	.	.	GT	0	1	0	0	1	0	1
1	2332174	.	C	A	.	.	.	GT	0	1	0	0	1	0	1
1	2332177	.	C	G	.	.	.	GT	0	1	0	0	1	0	1
1	2332178	.	T	C	.	.	.	GT	0	1	0	0	1	0	1
1	2332179	.	G	C	.	.	.	GT	0	1	0	0	1	0	1
1	2332180	.	G	T	.	.	.	GT	0	1	0	0	1	0	1
1	2332181	.	C	G	.	.	.	GT	0	1	0	0	1	0	1
1	2332182	.	C	G	.	.	.	GT	0	1	0	0	1	0	1
1	2332183	.	A	G	.	.	.	GT	0	1	0	0	1	0	1
1	2332184	.	G	T	.	.	.	GT	0	1	0	0	1	0	1
1	2332185	.	C	A	.	.	.	GT	0	1	0	0	1	0	1
1	2332188	.	T	C	.	.	.	GT	0	1	0	0	1	0	1
1	2332193	.	A	C	.	.	.	GT	0	1	0	0	1	0	1
1	2332194	.	T	G	.	.	.	GT	0	1	0	0	1	0	1
1	2332195	.	C	A	.	.	.	GT	0	1	0	0	1	0	1
1	2332196	.	T	C	.	.	.	GT	0	1	0	0	1	0	1
1	2332197	.	G	A	.	.	.	GT	0	1	0	0	1	0	1
1	2332199	.	G	A	.	.	.	GT	0	1	0	0	1	0	1
1	2332200	.	G	A	.	.	.	GT	0	1	0	0	1	0	1
1	2332264	.	T	G	.	.	.	GT	0	1	0	0	1	0	1
1	2332265	.	T	A	.	.	.	GT	0	1	0	0	1	0	1
1	2332266	.	A	C	.	.	.	GT	0	1	0	0	1	0	1
1	2332267	.	C	T	.	.	.	GT	0	1	0	0	1	0	1
1	2332274	.	T	C	.	.	.	GT	0	1	0	0	1	0	1
1	2332275	.	A	C	.	.	.	GT	0	1	0	0	1	0	1
1	2332276	.	A	C	.	.	.	GT	0	1	0	0	1	0	1
1	2332277	.	G	C	.	.	.	GT	0	1	0	0	1	0	1
1	2332278	.	A	G	.	.	.	GT	0	1	0	0	1	0	1
1	2332279	.	A	G	.	.	.	GT	0	1	0	0	1	0	1
1	2332280	.	T	C	.	.	.	GT	0	1	0	0	1	0	1
1	2332283	.	C	A	.	.	.	GT	0	1	0	0	1	0	1
1	2332286	.	C	T	.	.	.	GT	0	1	0	0	1	0	1
1	2332288	.	G	A	.	.	.	GT	0	1	0	0	1	0	1
1	2332289	.	G	A	.	.	.	GT	0	1	0	0	1	0	1
1	2332290	.	C	G	.	.	.	GT	0	1	0	0	1	0	1
1	2332291	.	T	G	.	.	.	GT	0	1	0	0	1	0	1
1	2332292	.	C	A	.	.	.	GT	0	1	0	0	1	0	1
1	2332293	.	A	C	.	.	.	GT	0	1	0	0	1	0	1
1	2332296	.	G	A	.	.	.	GT	0	1	0	0	1	0	1
1	2332297	.	G	T	.	.	.	GT	0	1	0	0	1	0	1
1	2332298	.	G	A	.	.	.	GT	0	1	0	0	1	0	1
1	2332299	.	A	C	.	.	.	GT	0	1	0	0	1	0	1
1	2332300	.	A	C	.	.	.	GT	0	1	0	0	1	0	1
1	2332301	.	A	G	.	.	.	GT	0	1	0	0	1	0	1
1	2332302	.	A	C	.	.	.	GT	0	1	0	0	1	0	1
1	2332307	.	G	C	.	.	.	GT	0	1	0	0	1	0	1
1	2332308	.	C	A	.	.	.	GT	0	1	0	0	1	0	1
1	2332309	.	G	A	.	.	.	GT	0	1	0	0	1	0	1
1	2332312	.	G	A	.	.	.	GT	0	1	0	0	1	0	1
1	2332314	.	G	A	.	.	.	GT	0	1	0	0	1	0	1
1	2332333	.	A	G	.	.	.	GT	0	1	0	0	1	0	1
1	2332335	.	T	A	.	.	.	GT	0	1	0	0	1	0	1
1	2332337	.	A	T	.	.	.	GT	0	1	0	0	1	0	1
1	2332338	.	T	C	.	.	.	GT	0	1	0	0	1	0	1
1	2332382	.	T	A	.	.	.	GT	0	1	0	0	1	0	1
1	2332387	.	G	C	.	.	.	GT	0	1	0	0	1	0	1
1	2332388	.	C	G	.	.	.	GT	0	1	0	0	1	0	1
1	2332389	.	A	G	.	.	.	GT	0	1	0	0	1	0	1
1	2332390	.	A	G	.	.	.	GT	0	1	0	0	1	0	1
1	2332391	.	C	G	.	.	.	GT	0	1	0	0	1	0	1
1	2332392	.	C	G	.	.	.	GT	0	1	0	0	1	0	1
1	2332393	.	C	T	.	.	.	GT	0	1	0	0	1	0	1
1	2332395	.	C	G	.	.	.	GT	0	1	0	0	1	0	1
1	2332397	.	A	T	.	.	.	GT	0	1	0	0	1	0	1
1	2332399	.	A	T	.	.	.	GT	0	1	0	0	1	0	1
1	2332401	.	T	C	.	.	.	GT	0	1	0	0	1	0	1
1	2332402	.	A	G	.	.	.	GT	0	1	0	0	1	0	1
1	2332404	.	C	T	.	.	.	GT	0	1	0	0	1	0	1
1	2332405	.	T	A	.	.	.	GT	0	1	0	0	1	0	1
1	2332407	.	T	G	.	.	.	GT	0	1	0	0	1	0	1
1	2332408	.	C	T	.	.	.	GT	0	1	0	0	1	0	1
1	2332410	.	C	T	.	.	.	GT	0	1	0	0	1	0	1
1	2332411	.	G	A	.	.	.	GT	0	1	0	0	1	0	1
1	2332414	.	T	G	.	.	.	GT	0	1	0	0	1	0	1
1	2332415	.	T	G	.	.	.	GT	0	1	0	0	1	0	1
1	2332416	.	A	T	.	.	.	GT	0	1	0	0	1	0	1
1	2332417	.	G	T	.	.	.	GT	0	1	0	0	1	0	1
1	2332419	.	C	G	.	.	.	GT	0	1	0	0	1	0	1
1	2332420	.	T	C	.	.	.	GT	0	1	0	0	1	0	1
1	2332422	.	C	T	.	.	.	GT	0	1	0	0	1	0	1
1	2332423	.	C	A	.	.	.	GT	0	1	0	0	1	0	1
1	2332424	.	C	A	.	.	.	GT	0	1	0	0	1	0	1
1	2332426	.	A	G	.	.	.	GT	0	1	0	0	1	0	1
1	2332428	.	G	A	.	.	.	GT	0	1	0	0	1	0	1
1	2332429	.	C	T	.	.	.	GT	0	1	0	0	1	0	1
1	2332431	.	C	T	.	.	.	GT	0	1	0	0	1	0	1
1	2332432	.	A	G	.	.	.	GT	0	1	0	0	1	0	1
1	2332433	.	C	A	.	.	.	GT	0	1	0	0	1	0	1
1	2332435	.	A	G	.	.	.	GT	0	1	0	0	1	0	1
1	2332437	.	A	G	.	.	.	GT	0	1	0	0	1	0	1
1	2332438	.	G	A	.	.	.	GT	0	1	0	0	1	0	1
1	2332440	.	G	A	.	.	.	GT	0	1	0	0	1	0	1
1	2332442	.	G	A	.	.	.	GT	0	1	0	0	1	0	1
1	2332444	.	C	G	.	.	.	GT	0	1	0	0	1	0	1
1	2332445	.	T	C	.	.	.	GT	0	1	0	0	1	0	1
1	2332446	.	G	T	.	.	.	GT	0	1	0	0	1	0	1
1	2332447	.	A	G	.	.	.	GT	0	1	0	0	1	0	1
1	2332449	.	C	G	.	.	.	GT	0	1	0	0	1	0	1
1	2332450	.	G	A	.	.	.	GT	0	1	0	0	1	0	1
1	2332452	.	A	G	.	.	.	GT	0	1	0	0	1	0	1
1	2332453	.	G	A	.	.	.	GT	0	1	0	0	1	0	1
1	2332454	.	C	T	.	.	.	GT	0	1	0	0	1	0	1
1	2332455	.	G	T	.	.	.	GT	0	1	0	0	1	0	1
1	2332458	.	A	G	.	.	.	GT	0	1	0	0	1	0	1
1	2332476	.	A	G	.	.	.	GT	0	1	0	0	1	0	1
1	2332920	.	T	C	.	.	.	GT	0	1	1	1	1	1	1
1	2332929	.	C	T	.	.	.	GT	0	1	1	1	1	1	1
1	2332968	.	T	C	.	.	.	GT	0	1	1	1	1	1	1
1	2332974	.	G	A	.	.	.	GT	0	1	1	1	1	1	1
1	2332975	.	G	A	.	.	.	GT	0	1	1	1	1	1	1
1	2332981	.	A	C	.	.	.	GT	0	1	1	1	1	1	1
1	2332983	.	A	G	.	.	.	GT	0	1	1	1	1	1	1
1	2332984	.	A	C	.	.	.	GT	0	1	1	1	1	1	1
1	2332986	.	A	G	.	.	.	GT	0	1	1	1	1	1	1
1	2332993	.	C	T	.	.	.	GT	0	1	1	1	1	1	1
1	2332998	.	A	G	.	.	.	GT	0	1	1	1	1	1	1
1	2333001	.	C	A	.	.	.	GT	0	1	1	1	1	1	1
1	2333008	.	A	C	.	.	.	GT	0	1	1	1	1	1	1
1	2333013	.	A	G	.	.	.	GT	0	1	1	1	1	1	1
1	2333016	.	T	C	.	.	.	GT	0	1	1	1	1	1	1
1	2333019	.	A	C	.	.	.	GT	0	1	1	1	1	1	1
1	2333020	.	G	C	.	.	.	GT	0	1	1	1	1	1	1
1	2333028	.	C	T	.	.	.	GT	0	1	1	1	1	1	1
1	2333053	.	A	C	.	.	.	GT	0	1	1	1	1	1	1
1	2333073	.	T	C	.	.	.	GT	0	1	1	1	1	1	1
1	2333101	.	C	A	.	.	.	GT	0	1	1	1	1	1	1
1	2333127	.	C	T	.	.	.	GT	0	1	1	1	1	1	1
1	2333130	.	G	T	.	.	.	GT	0	1	1	1	1	1	1
1	2333160	.	C	G	.	.	.	GT	0	1	1	1	1	1	1
1	2333163	.	C	A	.	.	.	GT	0	1	1	1	1	1	1
1	2333166	.	C	T	.	.	.	GT	0	1	1	1	1	1	1
1	2333205	.	G	A	.	.	.	GT	0	1	1	1	1	1	1
1	2333206	.	C	A	.	.	.	GT	0	1	1	1	1	1	1
1	2333208	.	C	A	.	.	.	GT	0	1	1	1	1	1	1
1	2333212	.	T	C	.	.	.	GT	0	1	1	1	1	1	1
1	2333217	.	C	T	.	.	.	GT	0	1	1	1	1	1	1
1	2333229	.	C	A	.	.	.	GT	0	1	1	1	1	1	1
1	2333235	.	C	G	.	.	.	GT	0	1	1	1	1	1	1
1	2333238	.	G	T	.	.	.	GT	0	1	1	1	1	1	1
1	2333262	.	G	T	.	.	.	GT	0	1	1	1	1	1	1
1	2333268	.	A	C	.	.	.	GT	0	1	1	1	1	1	1
1	2333274	.	A	C	.	.	.	GT	0	1	1	1	1	1	1
1	2333292	.	C	T	.	.	.	GT	0	1	1	1	1	1	1
1	2333293	.	A	G	.	.	.	GT	0	1	1	1	1	1	1
1	2333294	.	C	A	.	.	.	GT	0	1	1	1	1	1	1
1	2333295	.	T	A	.	.	.	GT	0	1	1	1	1	1	1
1	2333297	.	A	T	.	.	.	GT	0	1	1	1	1	1	1
1	2333298	.	G	A	.	.	.	GT	0	1	1	1	1	1	1
1	2333301	.	T	G	.	.	.	GT	0	1	1	1	1	1	1
1	2333310	.	A	G	.	.	.	GT	0	1	1	1	1	1	1
1	2333317	.	C	A	.	.	.	GT	0	1	1	1	1	1	1
1	2333319	.	G	A	.	.	.	GT	0	1	1	1	1	1	1
1	2333325	.	A	G	.	.	.	GT	0	1	1	1	1	1	1
1	2333328	.	T	G	.	.	.	GT	0	1	1	1	1	1	1
1	2333330	.	C	A	.	.	.	GT	0	1	1	1	1	1	1
1	2333331	.	G	C	.	.	.	GT	0	1	1	1	1	1	1
1	2333341	.	A	C	.	.	.	GT	0	1	1	1	1	1	1
1	2333346	.	G	A	.	.	.	GT	0	1	1	1	1	1	1
1	2333350	.	G	A	.	.	.	GT	0	1	1	1	1	1	1
1	2333352	.	A	C	.	.	.	GT	0	1	1	1	1	1	1
1	2333361	.	C	G	.	.	.	GT	0	1	1	1	1	1	1
1	2333364	.	C	A	.	.	.	GT	0	1	1	1	1	1	1
1	2333370	.	A	G	.	.	.	GT	0	1	1	1	1	1	1
1	2333373	.	A	G	.	.	.	GT	0	1	1	1	1	1	1
1	2333382	.	T	G	.	.	.	GT	0	1	1	1	1	1	1
1	2333385	.	T	C	.	.	.	GT	0	1	1	1	1	1	1
1	2333388	.	T	C	.	.	.	GT	0	1	1	1	1	1	1
1	2333394	.	T	C	.	.	.	GT	0	1	1	1	1	1	1
1	2333403	.	C	T	.	.	.	GT	0	1	1	1	1	1	1
1	2333435	.	A	C	.	.	.	GT	0	1	1	1	1	1	1
1	2333436	.	A	G	.	.	.	GT	0	1	1	1	1	1	1
1	2336602	.	A	T	.	.	.	GT	0	1	1	1	1	1	1
1	2341651	.	A	G	.	.	.	GT	0	1	1	1	1	1	1
1	2355658	.	T	G	.	.	.	GT	0	1	1	1	1	1	1
1	2371888	.	A	C	.	.	.	GT	0	0	0	1	0	0	0
1	2398162	.	T	C	.	.	.	GT	0	1	1	1	1	1	1
1	2398592	.	C	G	.	.	.	GT	0	1	1	1	1	1	1
1	2405504	.	T	C	.	.	.	GT	0	1	1	1	1	1	1
1	2438076	.	C	T	.	.	.	GT	0	1	1	1	1	1	1
1	2448808	.	A	G	.	.	.	GT	0	1	1	1	1	1	1
1	2497431	.	T	C	.	.	.	GT	0	1	1	1	1	1	1
1	2527677	.	T	G	.	.	.	GT	0	1	1	1	1	1	1
1	2556828	.	T	C	.	.	.	GT	0	1	1	1	1	1	1
1	2556855	.	C	T	.	.	.	GT	0	1	1	1	1	1	1
1	2556867	.	A	G	.	.	.	GT	0	1	1	1	1	1	1
1	2556870	.	T	C	.	.	.	GT	0	1	1	1	1	1	1
1	2556873	.	T	C	.	.	.	GT	0	1	1	1	1	1	1
1	2556879	.	A	T	.	.	.	GT	0	1	1	1	1	1	1
1	2556888	.	A	G	.	.	.	GT	0	1	1	1	1	1	1
1	2556912	.	C	T	.	.	.	GT	0	1	1	1	1	1	1
1	2556942	.	C	A	.	.	.	GT	0	1	1	1	1	1	1
1	2556984	.	G	A	.	.	.	GT	0	1	1	1	1	1	1
1	2556987	.	T	C	.	.	.	GT	0	1	1	1	1	1	1
1	2556990	.	C	A	.	.	.	GT	0	1	1	1	1	1	1
1	2557014	.	T	G	.	.	.	GT	0	1	1	1	1	1	1
1	2557017	.	T	C	.	.	.	GT	0	1	1	1	1	1	1
1	2557032	.	G	A	.	.	.	GT	0	1	1	1	1	1	1
1	2557059	.	C	T	.	.	.	GT	0	1	1	1	1	1	1
1	2557065	.	A	T	.	.	.	GT	0	1	1	1	1	1	1
1	2557080	.	T	C	.	.	.	GT	0	1	1	1	1	1	1
1	2557098	.	G	A	.	.	.	GT	0	1	1	1	1	1	1
1	2557146	.	G	A	.	.	.	GT	0	1	1	1	1	1	1
1	2557161	.	C	T	.	.	.	GT	0	1	1	1	1	1	1
1	2557167	.	T	C	.	.	.	GT	0	1	1	1	1	1	1
1	2557176	.	T	C	.	.	.	GT	0	1	1	1	1	1	1
1	2557188	.	C	G	.	.	.	GT	0	1	1	1	1	1	1
1	2557191	.	A	T	.	.	.	GT	0	1	1	1	1	1	1
1	2557194	.	T	G	.	.	.	GT	0	1	1	1	1	1	1
1	2557203	.	C	T	.	.	.	GT	0	1	1	1	1	1	1
1	2557209	.	G	A	.	.	.	GT	0	1	1	1	1	1	1
1	2565042	.	G	T	.	.	.	GT	0	1	1	1	1	1	1
1	2585447	.	A	C,*	.	.	.	GT	0	1	0	2	0	2	0
1	2603196	.	G	T	.	.	.	GT	0	1	1	1	1	1	1
1	2643937	.	T	G	.	.	.	GT	0	1	1	1	1	1	1
1	2659820	.	C	A	.	.	.	GT	0	1	1	1	1	1	1
1	2679397	.	T	G	.	.	.	GT	0	1	1	1	1	1	1
1	2686548	.	C	G	.	.	.	GT	0	1	1	1	1	1	1
1	2717273	.	A	T	.	.	.	GT	0	1	1	1	1	1	1
1	2722035	.	A	G	.	.	.	GT	0	1	1	1	1	1	1
1	2727557	.	G	A	.	.	.	GT	0	1	1	1	1	1	1
1	2779079	.	T	C,*	.	.	.	GT	0	1	1	2	1	1	1
1	2779529	.	T	G	.	.	.	GT	0	1	1	1	1	1	1
1	2811380	.	G	T	.	.	.	GT	0	1	1	1	1	1	1
1	2815420	.	A	T	.	.	.	GT	0	1	1	1	1	1	1
1	2873483	.	T	G	.	.	.	GT	0	0	0	0	1	0	0
1	2875256	.	T	A	.	.	.	GT	0	1	1	1	1	1	1
1	2883257	.	G	T	.	.	.	GT	0	1	1	1	1	1	1
1	2913402	.	A	C	.	.	.	GT	0	1	1	1	1	1	1
1	2936760	.	A	G	.	.	.	GT	0	1	1	1	1	1	1
1	2954080	.	T	G	.	.	.	GT	0	1	1	1	1	1	1
1	2989345	.	T	C	.	.	.	GT	0	1	1	1	1	1	1
1	2989445	.	G	T	.	.	.	GT	0	1	1	1	1	1	1
1	3013285	.	C	A	.	.	.	GT	0	1	1	1	1	1	1
1	3062262	.	A	G,*	.	.	.	GT	0	1	1	1	1	2	1
1	3065726	.	G	A	.	.	.	GT	0	1	1	1	1	1	1
1	3074118	.	C	T,*	.	.	.	GT	0	1	1	1	2	2	1
1	3082686	.	A	G	.	.	.	GT	0	1	1	1	1	1	1
1	3122245	.	A	G	.	.	.	GT	0	1	1	1	1	1	1
1	3166690	.	A	T	.	.	.	GT	0	1	1	1	1	1	1
1	3202936	.	A	G	.	.	.	GT	0	1	1	1	1	1	1
1	3222181	.	A	C	.	.	.	GT	0	1	1	1	1	1	1
1	3225803	.	G	A	.	.	.	GT	0	1	1	1	1	1	1
1	3230192	.	G	T	.	.	.	GT	0	1	1	1	1	1	1
1	3248526	.	T	C	.	.	.	GT	0	1	1	1	1	1	1
1	3297514	.	G	A	.	.	.	GT	0	1	1	1	1	1	1
1	3302925	.	C	*,T	.	.	.	GT	0	1	2	2	2	2	2
1	3316543	.	G	A	.	.	.	GT	0	1	1	1	1	1	1
1	3327209	.	G	T	.	.	.	GT	0	1	1	1	1	1	1
1	3369301	.	C	A	.	.	.	GT	0	1	1	1	1	1	1
1	3369763	.	T	G	.	.	.	GT	0	1	1	1	1	1	1
1	3388109	.	T	A	.	.	.	GT	0	1	1	1	1	1	1
1	3416124	.	C	G,*	.	.	.	GT	0	1	1	2	1	1	1
1	3441082	.	A	G	.	.	.	GT	0	1	1	1	1	1	1
1	3484011	.	A	G	.	.	.	GT	0	1	1	1	1	1	1
1	3508379	.	A	T	.	.	.	GT	0	1	1	1	1	1	1
1	3508558	.	T	G	.	.	.	GT	0	1	1	1	1	1	1
1	3509008	.	G	A	.	.	.	GT	0	0	0	0	0	1	0
1	3509009	.	A	T	.	.	.	GT	0	0	0	0	0	1	0
1	3509908	.	A	G	.	.	.	GT	0	1	1	1	1	1	1
1	3512105	.	C	G	.	.	.	GT	0	1	1	1	1	1	1
1	3516912	.	A	C	.	.	.	GT	0	1	1	1	1	1	1
1	3516914	.	A	G	.	.	.	GT	0	1	1	1	1	1	1
1	3516918	.	A	C	.	.	.	GT	0	1	1	1	1	1	1
1	3516924	.	A	C	.	.	.	GT	0	1	1	1	1	1	1
1	3516934	.	C	G	.	.	.	GT	0	1	1	1	1	1	1
1	3516937	.	C	G	.	.	.	GT	0	1	1	1	1	1	1
1	3516945	.	A	C	.	.	.	GT	0	1	1	1	1	1	1
1	3516952	.	A	G	.	.	.	GT	0	1	1	1	1	1	1
1	3537061	.	C	A	.	.	.	GT	0	1	1	1	1	1	1
1	3553406	.	C	A	.	.	.	GT	0	1	1	1	1	1	1
1	3574228	.	C	A,*	.	.	.	GT	0	1	1	1	1	2	1
1	3581237	.	C	A	.	.	.	GT	0	1	1	1	1	1	1
1	3584916	.	A	G,*	.	.	.	GT	0	1	1	1	2	1	2
1	3587691	.	C	T	.	.	.	GT	0	1	1	1	1	1	1
1	3597426	.	A	G	.	.	.	GT	0	1	1	1	1	1	1
1	3604487	.	T	C	.	.	.	GT	0	1	1	1	1	1	1
1	3636415	.	A	G	.	.	.	GT	0	1	1	1	1	1	1
1	3676482	.	C	T	.	.	.	GT	0	1	1	1	1	1	1
1	3676590	.	A	G	.	.	.	GT	0	1	1	1	1	1	1
1	3676596	.	T	G	.	.	.	GT	0	1	1	1	1	1	1
1	3676626	.	C	T	.	.	.	GT	0	1	1	1	1	1	1
1	3676632	.	G	A	.	.	.	GT	0	1	1	1	1	1	1
1	3676641	.	C	T	.	.	.	GT	0	1	1	1	1	1	1
1	3676644	.	C	T	.	.	.	GT	0	1	1	1	1	1	1
1	3676680	.	T	C	.	.	.	GT	0	1	1	1	1	1	1
1	3676722	.	G	C	.	.	.	GT	0	1	1	1	1	1	1
1	3676740	.	T	A	.	.	.	GT	0	1	1	1	1	1	1
1	3676812	.	A	C	.	.	.	GT	0	1	1	1	1	1	1
1	3676836	.	G	C	.	.	.	GT	0	1	1	1	1	1	1
1	3676848	.	C	T	.	.	.	GT	0	1	1	1	1	1	1
1	3676854	.	C	T	.	.	.	GT	0	1	1	1	1	1	1
1	3676878	.	C	T	.	.	.	GT	0	1	1	1	1	1	1
1	3676882	.	C	A	.	.	.	GT	0	1	1	1	1	1	1
1	3676884	.	G	A	.	.	.	GT	0	1	1	1	1	1	1
1	3676899	.	C	G	.	.	.	GT	0	1	1	1	1	1	1
1	3676998	.	T	C	.	.	.	GT	0	1	1	1	1	1	1
1	3677013	.	C	A	.	.	.	GT	0	1	1	1	1	1	1
1	3677031	.	C	G	.	.	.	GT	0	1	1	1	1	1	1
1	3677058	.	T	G	.	.	.	GT	0	1	1	1	1	1	1
1	3677067	.	G	A	.	.	.	GT	0	1	1	1	1	1	1
1	3677106	.	A	G	.	.	.	GT	0	1	1	1	1	1	1
1	3677134	.	C	A	.	.	.	GT	0	1	1	1	1	1	1
1	3677145	.	T	C	.	.	.	GT	0	1	1	1	1	1	1
1	3677187	.	T	G	.	.	.	GT	0	1	1	1	1	1	1
1	3677196	.	A	G	.	.	.	GT	0	1	1	1	1	1	1
1	3677199	.	T	G	.	.	.	GT	0	1	1	1	1	1	1
1	3677256	.	T	C	.	.	.	GT	0	1	1	1	1	1	1
1	3677259	.	C	T	.	.	.	GT	0	1	1	1	1	1	1
1	3677262	.	T	G	.	.	.	GT	0	1	1	1	1	1	1
1	3677266	.	A	T	.	.	.	GT	0	1	1	1	1	1	1
1	3677289	.	C	T	.	.	.	GT	0	1	1	1	1	1	1
1	3677312	.	A	G	.	.	.	GT	0	1	1	1	1	1	1
1	3677322	.	A	G	.	.	.	GT	0	1	1	1	1	1	1
1	3677326	.	A	C	.	.	.	GT	0	1	1	1	1	1	1
1	3677358	.	C	T	.	.	.	GT	0	1	1	1	1	1	1
1	3677388	.	G	T	.	.	.	GT	0	1	1	1	1	1	1
1	3677409	.	A	C	.	.	.	GT	0	1	1	1	1	1	1
1	3692085	.	G	C	.	.	.	GT	0	1	1	1	1	1	1
1	3692521	.	C	T	.	.	.	GT	0	1	1	1	1	1	1
1	3697869	.	A	T	.	.	.	GT	0	1	1	1	1	1	1
1	3719509	.	C	A	.	.	.	GT	0	1	1	1	1	1	1
1	3731940	.	G	A	.	.	.	GT	0	1	1	1	1	1	1
1	3747846	.	C	A	.	.	.	GT	0	1	1	1	1	1	1
1	3752925	.	A	C	.	.	.	GT	0	1	1	1	1	1	1
1	3774397	.	C	T	.	.	.	GT	0	1	1	1	1	1	1
1	3835968	.	A	G	.	.	.	GT	0	1	1	1	1	1	1
1	3836040	.	C	T	.	.	.	GT	0	1	1	1	1	1	1
1	3836115	.	A	G	.	.	.	GT	0	1	1	1	1	1	1
1	3836140	.	C	T	.	.	.	GT	0	1	1	1	1	1	1
1	3836153	.	A	T	.	.	.	GT	0	1	1	1	1	1	1
1	3836181	.	C	T	.	.	.	GT	0	1	1	1	1	1	1
1	3836244	.	G	A	.	.	.	GT	0	1	1	1	1	1	1
1	3839548	.	C	A	.	.	.	GT	0	1	1	1	1	1	1
1	3852076	.	A	G	.	.	.	GT	0	1	1	1	1	1	1
1	3853765	.	C	A	.	.	.	GT	0	1	1	1	1	1	1
1	3865204	.	A	G	.	.	.	GT	0	1	1	1	1	1	1
1	3890288	.	G	C	.	.	.	GT	0	1	1	1	1	1	1
1	3921767	.	A	G,*	.	.	.	GT	0	1	1	1	1	2	1
1	3927250	.	C	A	.	.	.	GT	0	1	1	1	1	1	1
1	3942891	.	T	C	.	.	.	GT	0	1	1	1	1	1	1
1	3942893	.	T	C	.	.	.	GT	0	1	1	1	1	1	1
1	3942924	.	G	A	.	.	.	GT	0	1	1	1	1	1	1
1	3942939	.	C	T	.	.	.	GT	0	1	1	1	1	1	1
1	3942975	.	A	C	.	.	.	GT	0	1	1	1	1	1	1
1	3942987	.	C	A	.	.	.	GT	0	1	1	1	1	1	1
1	3943002	.	T	A	.	.	.	GT	0	1	1	1	1	1	1
1	3943071	.	A	G	.	.	.	GT	0	1	1	1	1	1	1
1	3943074	.	T	C	.	.	.	GT	0	1	1	1	1	1	1
1	3943080	.	T	G	.	.	.	GT	0	1	1	1	1	1	1
1	3943113	.	T	C	.	.	.	GT	0	1	1	1	1	1	1
1	3943164	.	C	A	.	.	.	GT	0	1	1	1	1	1	1
1	3943173	.	G	C	.	.	.	GT	0	1	1	1	1	1	1
1	3943179	.	A	C	.	.	.	GT	0	1	1	1	1	1	1
1	3943194	.	T	A	.	.	.	GT	0	1	1	1	1	1	1
1	3943197	.	G	A	.	.	.	GT	0	1	1	1	1	1	1
1	3943212	.	G	C	.	.	.	GT	0	1	1	1	1	1	1
1	3943257	.	A	G	.	.	.	GT	0	1	1	1	1	1	1
1	3943269	.	A	G	.	.	.	GT	0	1	1	1	1	1	1
1	3943281	.	A	G	.	.	.	GT	0	1	1	1	1	1	1
1	3943282	.	C	T	.	.	.	GT	0	1	1	1	1	1	1
1	3943284	.	C	A	.	.	.	GT	0	1	1	1	1	1	1
1	3943287	.	T	C	.	.	.	GT	0	1	1	1	1	1	1
1	3943293	.	T	G	.	.	.	GT	0	1	1	1	1	1	1
1	3943296	.	C	T	.	.	.	GT	0	1	1	1	1	1	1
1	3943299	.	T	C	.	.	.	GT	0	1	1	1	1	1	1
1	3943302	.	A	G	.	.	.	GT	0	1	1	1	1	1	1
1	3943305	.	C	T	.	.	.	GT	0	1	1	1	1	1	1
1	3943311	.	C	T	.	.	.	GT	0	1	1	1	1	1	1
1	3943314	.	A	T	.	.	.	GT	0	1	1	1	1	1	1
1	3943320	.	A	C	.	.	.	GT	0	1	1	1	1	1	1
1	3943323	.	T	A	.	.	.	GT	0	1	1	1	1	1	1
1	3943329	.	T	G	.	.	.	GT	0	1	1	1	1	1	1
1	3943362	.	T	A	.	.	.	GT	0	1	1	1	1	1	1
1	3943368	.	T	G	.	.	.	GT	0	1	1	1	1	1	1
1	3943371	.	G	A	.	.	.	GT	0	1	1	1	1	1	1
1	3943374	.	C	T	.	.	.	GT	0	1	1	1	1	1	1
1	3943398	.	G	T	.	.	.	GT	0	1	1	1	1	1	1
1	3943410	.	T	C	.	.	.	GT	0	1	1	1	1	1	1
1	3943416	.	C	T	.	.	.	GT	0	1	1	1	1	1	1
1	3943419	.	C	T	.	.	.	GT	0	1	1	1	1	1	1
1	3943422	.	T	G	.	.	.	GT	0	1	1	1	1	1	1
1	3943425	.	T	A	.	.	.	GT	0	1	1	1	1	1	1
1	3943428	.	G	A	.	.	.	GT	0	1	1	1	1	1	1
1	3943458	.	C	T	.	.	.	GT	0	1	1	1	1	1	1
1	3943467	.	T	C	.	.	.	GT	0	1	1	1	1	1	1
1	3943476	.	G	T	.	.	.	GT	0	1	1	1	1	1	1
1	3943479	.	C	T	.	.	.	GT	0	1	1	1	1	1	1
1	3943497	.	G	A	.	.	.	GT	0	1	1	1	1	1	1
1	3943503	.	G	C	.	.	.	GT	0	1	1	1	1	1	1
1	3943512	.	C	T	.	.	.	GT	0	1	1	1	1	1	1
1	3943518	.	C	A	.	.	.	GT	0	1	1	1	1	1	1
1	3943522	.	T	C	.	.	.	GT	0	1	1	1	1	1	1
1	3943524	.	A	G	.	.	.	GT	0	1	1	1	1	1	1
1	3943527	.	T	C	.	.	.	GT	0	1	1	1	1	1	1
1	3943554	.	G	T	.	.	.	GT	0	1	1	1	1	1	1
1	3943569	.	C	T	.	.	.	GT	0	1	1	1	1	1	1
1	3943578	.	T	C	.	.	.	GT	0	1	1	1	1	1	1
1	3943602	.	T	C	.	.	.	GT	0	1	1	1	1	1	1
1	3943608	.	C	G	.	.	.	GT	0	1	1	1	1	1	1
1	3943614	.	T	C	.	.	.	GT	0	1	1	1	1	1	1
1	3943620	.	C	T	.	.	.	GT	0	1	1	1	1	1	1
1	3943623	.	T	C	.	.	.	GT	0	1	1	1	1	1	1
1	3943629	.	A	T	.	.	.	GT	0	1	1	1	1	1	1
1	3943635	.	T	C	.	.	.	GT	0	1	1	1	1	1	1
1	3943653	.	A	G	.	.	.	GT	0	1	1	1	1	1	1
1	3943654	.	T	C	.	.	.	GT	0	1	1	1	1	1	1
1	3943662	.	C	T	.	.	.	GT	0	1	1	1	1	1	1
1	3943665	.	T	C	.	.	.	GT	0	1	1	1	1	1	1
1	3943668	.	T	C	.	.	.	GT	0	1	1	1	1	1	1
1	3943686	.	C	T	.	.	.	GT	0	1	1	1	1	1	1
1	3943692	.	C	T	.	.	.	GT	0	1	1	1	1	1	1
1	3943695	.	C	T	.	.	.	GT	0	1	1	1	1	1	1
1	3943725	.	C	T	.	.	.	GT	0	1	1	1	1	1	1
1	3943731	.	T	C	.	.	.	GT	0	1	1	1	1	1	1
1	3943733	.	A	G	.	.	.	GT	0	1	1	1	1	1	1
1	3943737	.	C	T	.	.	.	GT	0	1	1	1	1	1	1
1	3943755	.	C	T	.	.	.	GT	0	1	1	1	1	1	1
1	3943761	.	A	G	.	.	.	GT	0	1	1	1	1	1	1
1	3943797	.	T	C	.	.	.	GT	0	1	1	1	1	1	1
1	3943800	.	C	T	.	.	.	GT	0	1	1	1	1	1	1
1	3943803	.	C	T	.	.	.	GT	0	1	1	1	1	1	1
1	3943812	.	C	A	.	.	.	GT	0	1	1	1	1	1	1
1	3943836	.	G	C	.	.	.	GT	0	1	1	1	1	1	1
1	3943842	.	C	A	.	.	.	GT	0	1	1	1	1	1	1
1	3943860	.	T	G	.	.	.	GT	0	1	1	1	1	1	1
1	3943869	.	T	G	.	.	.	GT	0	1	1	1	1	1	1
1	3943872	.	G	A	.	.	.	GT	0	1	1	1	1	1	1
1	3943875	.	C	T	.	.	.	GT	0	1	1	1	1	1	1
1	3943881	.	G	C	.	.	.	GT	0	1	1	1	1	1	1
1	3943899	.	T	C	.	.	.	GT	0	1	1	1	1	1	1
1	3943908	.	T	C	.	.	.	GT	0	1	1	1	1	1	1
1	3943923	.	T	C	.	.	.	GT	0	1	1	1	1	1	1
1	3943950	.	A	G	.	.	.	GT	0	1	1	1	1	1	1
1	3943953	.	A	C	.	.	.	GT	0	1	1	1	1	1	1
1	3943956	.	T	C	.	.	.	GT	0	1	1	1	1	1	1
1	3943959	.	C	A	.	.	.	GT	0	1	1	1	1	1	1
1	3943965	.	T	A	.	.	.	GT	0	1	1	1	1	1	1
1	3943971	.	C	T	.	.	.	GT	0	1	1	1	1	1	1
1	3943974	.	C	T	.	.	.	GT	0	1	1	1	1	1	1
1	3943977	.	T	A	.	.	.	GT	0	1	1	1	1	1	1
1	3943986	.	G	A	.	.	.	GT	0	1	1	1	1	1	1
1	3943995	.	C	T	.	.	.	GT	0	1	1	1	1	1	1
1	3943996	.	G	A	.	.	.	GT	0	1	1	1	1	1	1
1	3944001	.	G	A	.	.	.	GT	0	1	1	1	1	1	1
1	3944004	.	T	A	.	.	.	GT	0	1	1	1	1	1	1
1	3945487	.	C	A	.	.	.	GT	0	1	1	1	1	1	1
1	3945877	.	A	C	.	.	.	GT	0	1	1	1	1	1	1
1	3992769	.	A	G	.	.	.	GT	0	1	1	1	1	1	1
1	3999059	.	G	T	.	.	.	GT	0	1	1	1	1	1	1
1	4014445	.	C	A	.	.	.	GT	0	1	1	1	1	1	1
1	4022421	.	A	G	.	.	.	GT	0	1	1	1	1	1	1
1	4052997	.	G	*,C	.	.	.	GT	0	1	2	2	2	2	2
1	4081514	.	G	T	.	.	.	GT	0	1	1	1	1	1	1
1	4089658	.	C	A	.	.	.	GT	0	1	1	1	1	1	1
1	4091612	.	A	G	.	.	.	GT	0	1	1	1	1	1	1
1	4101813	.	T	C	.	.	.	GT	0	1	1	1	1	1	1
1	4126811	.	G	T	.	.	.	GT	0	1	1	1	1	1	1
1	4130106	.	A	C	.	.	.	GT	0	1	1	1	1	1	1
1	4146796	.	A	C	.	.	.	GT	0	1	0	0	0	0	0
1	4259474	.	A	C	.	.	.	GT	0	1	1	1	1	1	1
1	4276318	.	A	C	.	.	.	GT	0	1	1	1	1	1	1
1	4276320	.	A	C	.	.	.	GT	0	1	1	1	1	1	1
1	4276323	.	C	A	.	.	.	GT	0	1	1	1	1	1	1
1	4276326	.	A	T	.	.	.	GT	0	1	1	1	1	1	1
1	4276329	.	T	G	.	.	.	GT	0	1	1	1	1	1	1
1	4276332	.	T	A	.	.	.	GT	0	1	1	1	1	1	1
1	4276347	.	C	T	.	.	.	GT	0	1	1	1	1	1	1
1	4276359	.	C	A	.	.	.	GT	0	1	1	1	1	1	1
1	4276362	.	C	T	.	.	.	GT	0	1	1	1	1	1	1
1	4276371	.	C	G	.	.	.	GT	0	1	1	1	1	1	1
1	4276374	.	T	C	.	.	.	GT	0	1	1	1	1	1	1
1	4276401	.	C	G	.	.	.	GT	0	1	1	1	1	1	1
1	4276410	.	C	T	.	.	.	GT	0	1	1	1	1	1	1
1	4276413	.	G	C	.	.	.	GT	0	1	1	1	1	1	1
1	4276425	.	C	T	.	.	.	GT	0	1	1	1	1	1	1
1	4276452	.	A	C	.	.	.	GT	0	1	1	1	1	1	1
1	4276458	.	C	T	.	.	.	GT	0	1	1	1	1	1	1
1	4276461	.	G	A	.	.	.	GT	0	1	1	1	1	1	1
1	4276467	.	G	C	.	.	.	GT	0	1	1	1	1	1	1
1	4276468	.	C	A	.	.	.	GT	0	1	1	1	1	1	1
1	4276469	.	A	G	.	.	.	GT	0	1	1	1	1	1	1
1	4276470	.	A	C	.	.	.	GT	0	1	1	1	1	1	1
1	4276473	.	G	T	.	.	.	GT	0	1	1	1	1	1	1
1	4276476	.	C	A	.	.	.	GT	0	1	1	1	1	1	1
1	4276478	.	G	A	.	.	.	GT	0	1	1	1	1	1	1
1	4276479	.	G	A	.	.	.	GT	0	1	1	1	1	1	1
1	4276524	.	T	C	.	.	.	GT	0	1	1	1	1	1	1
1	4276533	.	C	A	.	.	.	GT	0	1	1	1	1	1	1
1	4276537	.	G	A	.	.	.	GT	0	1	1	1	1	1	1
1	4276538	.	C	A	.	.	.	GT	0	1	1	1	1	1	1
1	4276539	.	G	C	.	.	.	GT	0	1	1	1	1	1	1
1	4276541	.	C	T	.	.	.	GT	0	1	1	1	1	1	1
1	4276542	.	A	G	.	.	.	GT	0	1	1	1	1	1	1
1	4294366	.	T	A	.	.	.	GT	0	0	1	0	0	0	0
1	4302834	.	C	T	.	.	.	GT	0	1	1	1	1	1	1
1	4314849	.	T	G	.	.	.	GT	0	1	1	1	1	1	1
1	4314885	.	G	T	.	.	.	GT	0	1	1	1	1	1	1
1	4314932	.	G	T	.	.	.	GT	0	1	1	1	1	1	1
1	4314969	.	C	G	.	.	.	GT	0	1	1	1	1	1	1
1	4314977	.	A	T	.	.	.	GT	0	1	1	1	1	1	1
1	4315000	.	A	C	.	.	.	GT	0	1	1	1	1	1	1
1	4315008	.	T	G	.	.	.	GT	0	1	1	1	1	1	1
1	4315014	.	G	A	.	.	.	GT	0	1	1	1	1	1	1
1	4315026	.	G	A	.	.	.	GT	0	1	1	1	1	1	1
1	4315029	.	C	T	.	.	.	GT	0	1	1	1	1	1	1
1	4315032	.	C	T	.	.	.	GT	0	1	1	1	1	1	1
1	4315035	.	G	C	.	.	.	GT	0	1	1	1	1	1	1
1	4315059	.	C	T	.	.	.	GT	0	1	1	1	1	1	1
1	4315065	.	G	A	.	.	.	GT	0	1	1	1	1	1	1
1	4315079	.	G	C	.	.	.	GT	0	1	1	1	1	1	1
1	4345859	.	T	A	.	.	.	GT	0	0	0	1	0	0	0
1	4351607	.	A	C	.	.	.	GT	0	1	1	1	1	1	1
1	4374570	.	T	C	.	.	.	GT	0	1	1	1	1	1	1
1	4426752	.	T	C	.	.	.	GT	0	1	1	1	1	1	1
1	4431519	.	A	G	.	.	.	GT	0	1	1	1	1	1	1
1	4441021	.	G	C	.	.	.	GT	0	1	1	1	1	1	1
1	4542969	.	G	A	.	.	.	GT	0	1	1	1	1	1	1
1	4570079	.	A	C	.	.	.	GT	0	1	1	1	1	1	1
1	4597908	.	A	C,*	.	.	.	GT	0	1	2	2	2	2	2
1	4611389	.	C	A	.	.	.	GT	0	1	1	1	1	1	1
1	4611851	.	C	A	.	.	.	GT	0	1	1	1	1	1	1
1	4619987	.	C	A	.	.	.	GT	0	1	1	1	1	1	1
1	4644412	.	T	C	.	.	.	GT	0	1	1	1	1	1	1
1	4646341	.	G	C	.	.	.	GT	0	1	1	1	1	1	1
1	4661566	.	T	G,*	.	.	.	GT	0	1	1	1	1	2	1
1	4661578	.	T	G,*	.	.	.	GT	0	1	1	1	1	2	1
1	4668369	.	A	C	.	.	.	GT	0	1	1	1	1	1	1
1	4673283	.	C	A	.	.	.	GT	0	1	1	1	1	1	1
1	4678728	.	T	C	.	.	.	GT	0	1	1	1	1	1	1
