# Supplementary material for: Population Structure, Antibiotic Resistance, and Uropathogenicity of Klebsiella variicola
Source: mBio. 2018 Dec 18;9(6):e02481-18. doi: 10.1128/mBio.02481-18 (PMC6299229; doi:10.1128/mBio.02481-18)
Supplement: TABLE S5 [file mbo006184237st5.xlsx]

## Sheet: Sheet1
Strain	MLST scheme	ST	gapA	infB	mdh	pgi	phoE	rpoB	tonB	blaCTX-M-14	blaCTX-M-15	blaCTX-M-65	blaCTX-M-9	blaKPC-2	blaKPC-6	blaLEN1	blaLEN16	blaLEN17	blaLEN19	blaLEN2	blaLEN21	blaLEN22	blaLEN24	blaLEN25	blaLEN26	blaNDM-1	blaNDM-9	blaOXA-1	blaOXA-48	blaOXA-9	blaSHV-12	blaSHV-2	blaTEM-1A	blaTEM-1B	blaTEM-1C	aac(6')-Ib	aac(6')Ib-cr	aadA1	aadA16	aadA2	ant(2'')-Ia	aph(3')-Ia	aph(3')-XV	aph(6)-Id	strA	dfrA1	dfrA12	dfrA14	dfrA21
14	kpneumoniae	250	gapA(16)	infB(18)	mdh(45)	pgi(44)	phoE(55)	rpoB(22)	tonB(67)								1
FLBS01.1	kpneumoniae	250	gapA(16)	infB(18)	mdh(45)	pgi(44)	phoE(55)	rpoB(22)	tonB(67)				1				1														1									1	1
FLES01.1	kpneumoniae	-	gapA(29)	infB(24)	mdh(46)	pgi(27)	phoE(47)	rpoB(22)	tonB(~241)													1														1	1	1
JRTV01.1	kpneumoniae	-	gapA(16)	infB(18)	mdh(21)	pgi(27)	phoE(53)	rpoB(33)	tonB(67)		1				1		1											1							1		1									1
15	kpneumoniae	-	gapA(16)	infB(49)	mdh(~30)	pgi(38)	phoE(47)	rpoB(22)	tonB(~178)														1															1
25	kpneumoniae	1423	gapA(16)	infB(24)	mdh(21)	pgi(41)	phoE(47)	rpoB(22)	tonB(103)														1
28	kpneumoniae	1737	gapA(16)	infB(24)	mdh(21)	pgi(31)	phoE(47)	rpoB(22)	tonB(45)									1
55	kpneumoniae	-	gapA(16)	infB(18)	mdh(80)	pgi(133)	phoE(47)	rpoB(22)	tonB(152)	1				1						1																	1		1
FLHG01.1	kpneumoniae	925	gapA(16)	infB(18)	mdh(21)	pgi(27)	phoE(153)	rpoB(40)	tonB(85)											1										1	1			1		1	1	1
LFBC01.1	kpneumoniae	-	gapA(16)	infB(24)	mdh(21)	pgi(49)	phoE(41)	rpoB(22)	tonB(225)														1
NGZG01.1	kpneumoniae	1142	gapA(16)	infB(24)	mdh(57)	pgi(62)	phoE(92)	rpoB(22)	tonB(104)		1			1			1																	1				1	1
26	kpneumoniae	-	gapA(16)	infB(24)	mdh(21)	pgi(27)	phoE(153)	rpoB(22)	tonB(45)								1																					1						1	1
54	kpneumoniae	1148	gapA(16)	infB(18)	mdh(21)	pgi(27)	phoE(47)	rpoB(22)	tonB(75)											1
CXPC01.1	kpneumoniae	357	gapA(16)	infB(24)	mdh(21)	pgi(27)	phoE(54)	rpoB(22)	tonB(45)														1
FLER01.1	kpneumoniae	1683	gapA(16)	infB(18)	mdh(21)	pgi(27)	phoE(39)	rpoB(22)	tonB(278)								1													1	1		1			1	1	1
GCF_001989515.1	kpneumoniae	363	gapA(16)	infB(18)	mdh(21)	pgi(27)	phoE(53)	rpoB(22)	tonB(67)														1				1							1						1		1					1
GCF_001989535.1	kpneumoniae	363	gapA(16)	infB(18)	mdh(21)	pgi(27)	phoE(53)	rpoB(22)	tonB(67)			1											1				1							1						1		1					1
JCML01.1	kpneumoniae	641	gapA(16)	infB(18)	mdh(21)	pgi(27)	phoE(39)	rpoB(22)	tonB(67)								1
JVDR01.1	kpneumoniae	-	gapA(16)	infB(24)	mdh(21)	pgi(31)	phoE(~58)	rpoB(40)	tonB(67)								1
JVDU01.1	kpneumoniae	-	gapA(16)	infB(24)	mdh(21)	pgi(31)	phoE(~58)	rpoB(40)	tonB(67)								1
LFAP01.1	kpneumoniae	641	gapA(16)	infB(18)	mdh(21)	pgi(27)	phoE(39)	rpoB(22)	tonB(67)								1
MSCS01.1	kpneumoniae	347	gapA(16)	infB(24)	mdh(21)	pgi(27)	phoE(47)	rpoB(22)	tonB(67)								1
MSZI01.1	kpneumoniae	1708	gapA(16)	infB(24)	mdh(21)	pgi(53)	phoE(50)	rpoB(22)	tonB(207)					1						1																		1	1
16	kpneumoniae	919	gapA(16)	infB(24)	mdh(21)	pgi(27)	phoE(47)	rpoB(22)	tonB(188)														1
35	kpneumoniae	1423	gapA(16)	infB(24)	mdh(21)	pgi(41)	phoE(47)	rpoB(22)	tonB(103)														1
09	kpneumoniae	-	gapA(16)	infB(~24)	mdh(21)	pgi(27)	phoE(47)	rpoB(22)	tonB(188)														1															1
CXPA01.1	kpneumoniae	1688	gapA(16)	infB(18)	mdh(21)	pgi(27)	phoE(55)	rpoB(22)	tonB(200)											1
FLDI01.1	kpneumoniae	-	gapA(~30)	infB(18)	mdh(21)	pgi(49)	phoE(47)	rpoB(22)	tonB(67)											1										1	1			1		1	1	1						1	1				1
FLJK01.1	kpneumoniae	-	gapA(16)	infB(24)	mdh(21)	pgi(27)	phoE(47)	rpoB(22)	tonB(~241)								1													1	1		1			1	1	1
GCA_000714635.1	kpneumoniae	-	gapA(16)	infB(18)	mdh(36)	pgi(40)	phoE(~153)	rpoB(22)	tonB(67)								1
GCF_000019565.1	kpneumoniae	146	gapA(16)	infB(24)	mdh(30)	pgi(27)	phoE(36)	rpoB(22)	tonB(55)													1
GCF_000742915.1	kpneumoniae	-	gapA(16)	infB(24)	mdh(21)	pgi(27)	phoE(47)	rpoB(22)	tonB(~75)														1
GCF_001989495.1	kpneumoniae	363	gapA(16)	infB(18)	mdh(21)	pgi(27)	phoE(53)	rpoB(22)	tonB(67)														1				1													1		1					1
GCF_002156765.1	kpneumoniae	906	gapA(16)	infB(62)	mdh(21)	pgi(27)	phoE(55)	rpoB(22)	tonB(75)		1						1									1		1		1			1			1	1	1							1
JMZK01.1	kpneumoniae	-	gapA(28)	infB(24)	mdh(21)	pgi(27)	phoE(47)	rpoB(~22)	tonB(67?)							1
JVTE01.1	kpneumoniae	681	gapA(16)	infB(24)	mdh(60)	pgi(33)	phoE(83)	rpoB(40)	tonB(67)											1
10	kpneumoniae	-	gapA(16)	infB(24)	mdh(21)	pgi(38)	phoE(~92)	rpoB(~57)	tonB(200)											1
17	kpneumoniae	695	gapA(16)	infB(24)	mdh(21)	pgi(53)	phoE(104)	rpoB(17)	tonB(67)														1
27	kpneumoniae	-	gapA(16)	infB(24)	mdh(21)	pgi(31)	phoE(92)	rpoB(17)	tonB(67)									1
38	kpneumoniae	1456	gapA(16)	infB(18)	mdh(42)	pgi(27)	phoE(55)	rpoB(22)	tonB(241)														1
42	kpneumoniae	-	gapA(16)	infB(24)	mdh(~21)	pgi(53)	phoE(50)	rpoB(~22)	tonB(67)											1
45	kpneumoniae	695	gapA(16)	infB(24)	mdh(21)	pgi(53)	phoE(104)	rpoB(17)	tonB(67)														1
46	kpneumoniae	641	gapA(16)	infB(18)	mdh(21)	pgi(27)	phoE(39)	rpoB(22)	tonB(67)								1
47	kpneumoniae	641	gapA(16)	infB(18)	mdh(21)	pgi(27)	phoE(39)	rpoB(22)	tonB(67)								1
49	kpneumoniae	1456	gapA(16)	infB(18)	mdh(42)	pgi(27)	phoE(55)	rpoB(22)	tonB(241)														1
50	kpneumoniae	-	gapA(16)	infB(24)	mdh(21)	pgi(27)	phoE(47)	rpoB(59)	tonB(~75)											1																		1
CDMV01.1	kpneumoniae	919	gapA(16)	infB(24)	mdh(21)	pgi(27)	phoE(47)	rpoB(22)	tonB(188)														1									1		1							1		1
FLBV01.1	kpneumoniae	925	gapA(16)	infB(18)	mdh(21)	pgi(27)	phoE(153)	rpoB(40)	tonB(85)											1
FLEA01.1	kpneumoniae	-	gapA(16)	infB(24)	mdh(21)	pgi(27)	phoE(~82)	rpoB(22)	tonB(~80)											1
FWMV01.1	kpneumoniae	1562	gapA(16)	infB(24)	mdh(36)	pgi(27)	phoE(29)	rpoB(22)	tonB(105)								1
JMZM01.1	kpneumoniae	-	gapA(16)	infB(24)	mdh(21)	pgi(27)	phoE(52)	rpoB(57)	tonB(67)														1
12	kpneumoniae	-	gapA(16)	infB(24)	mdh(21)	pgi(38)	phoE(39)	rpoB(17)	tonB(67)												1
30	kpneumoniae	1562	gapA(16)	infB(24)	mdh(36)	pgi(27)	phoE(29)	rpoB(22)	tonB(105)								1
31	kpneumoniae	925	gapA(16)	infB(18)	mdh(21)	pgi(27)	phoE(153)	rpoB(40)	tonB(85)											1
32	kpneumoniae	-	gapA(16)	infB(24)	mdh(~21)	pgi(53)	phoE(50)	rpoB(~22)	tonB(67)											1
36	kpneumoniae	1562	gapA(16)	infB(24)	mdh(36)	pgi(27)	phoE(29)	rpoB(22)	tonB(105)								1
43	kpneumoniae	-	gapA(16)	infB(32)	mdh(21)	pgi(133)	phoE(~47)	rpoB(22)	tonB(281)											1
48	kpneumoniae	-	gapA(16)	infB(24)	mdh(21)	pgi(~27)	phoE(146)	rpoB(17)	tonB(~73)														1
53	kpneumoniae	-	gapA(16)	infB(24)	mdh(21)	pgi(38)	phoE(41)	rpoB(17)	tonB(67)									1
82	kpneumoniae	1144	gapA(16)	infB(66)	mdh(45)	pgi(32)	phoE(55)	rpoB(40)	tonB(67)								1
02	kpneumoniae	1688	gapA(16)	infB(18)	mdh(21)	pgi(27)	phoE(55)	rpoB(22)	tonB(200)											1
03	kpneumoniae	467	gapA(16)	infB(24)	mdh(21)	pgi(27)	phoE(76)	rpoB(22)	tonB(67)									1
04	kpneumoniae	-	gapA(16)	infB(24)	mdh(21)	pgi(53)	phoE(104)	rpoB(17)	tonB(~67)														1
06	kpneumoniae	1456	gapA(16)	infB(18)	mdh(42)	pgi(27)	phoE(55)	rpoB(22)	tonB(241)														1
07	kpneumoniae	-	gapA(16)	infB(18)	mdh(21)	pgi(27)	phoE(104)	rpoB(17)	tonB(103)														1
AYJK01.1	kpneumoniae	1433	gapA(28)	infB(18)	mdh(21)	pgi(27)	phoE(47)	rpoB(22)	tonB(67)											1
CEGG01.1	kpneumoniae	-	gapA(16)	infB(18)	mdh(21)	pgi(105)	phoE(47)	rpoB(22)	tonB(67)														1
CXPB01.1	kpneumoniae	-	gapA(16)	infB(24)	mdh(21)	pgi(27)	phoE(55)	rpoB(22)	tonB(45)								1
FWGF01.1	kpneumoniae	1899	gapA(16)	infB(45)	mdh(21)	pgi(27)	phoE(39)	rpoB(22)	tonB(67)								1
FWGT01.1	kpneumoniae	-	gapA(16)	infB(~18)	mdh(21)	pgi(40)	phoE(44)	rpoB(~22)	tonB(67)											1
FWHD01.1	kpneumoniae	1407	gapA(16)	infB(18)	mdh(21)	pgi(27)	phoE(83)	rpoB(60)	tonB(134)								1
FWMT01.1	kpneumoniae	1562	gapA(16)	infB(24)	mdh(36)	pgi(27)	phoE(29)	rpoB(22)	tonB(105)								1
FWOA01.1	kpneumoniae	360	gapA(16)	infB(24)	mdh(21)	pgi(53)	phoE(47)	rpoB(17)	tonB(67)										1
FWOH01.1	kpneumoniae	596	gapA(16)	infB(24)	mdh(21)	pgi(27)	phoE(41)	rpoB(22)	tonB(67)								1
GCF_000812205.2	kpneumoniae	-	gapA(16)	infB(49)	mdh(21)	pgi(27)	phoE(47)	rpoB(22)	tonB(~67)									1
JMZD01.1	kpneumoniae	-	gapA(16)	infB(18)	mdh(21)	pgi(27)	phoE(57)	rpoB(22)	tonB(~67)								1
JURE01.1	kpneumoniae	-	gapA(16)	infB(24)	mdh(21)	pgi(38)	phoE(~92)	rpoB(~57)	tonB(200)
JURF01.1	kpneumoniae	-	gapA(16)	infB(24)	mdh(21)	pgi(38)	phoE(~92)	rpoB(~57)	tonB(200)											1
JURG01.1	kpneumoniae	-	gapA(16)	infB(24)	mdh(21)	pgi(38)	phoE(~92)	rpoB(~57)	tonB(200)											1
JURH01.1	kpneumoniae	-	gapA(16)	infB(24)	mdh(21)	pgi(38)	phoE(~92)	rpoB(~57)	tonB(200)											1
JURI01.1	kpneumoniae	-	gapA(16)	infB(24)	mdh(21)	pgi(38)	phoE(~92)	rpoB(~57)	tonB(200)											1
JUSW01.1	kpneumoniae	539	gapA(29)	infB(24)	mdh(46)	pgi(27)	phoE(50)	rpoB(22)	tonB(67)													1
JUTF01.1	kpneumoniae	-	gapA(16)	infB(24)	mdh(21)	pgi(38)	phoE(~92)	rpoB(~57)	tonB(200)											1
LBCM01.1	kpneumoniae	-	gapA(16)	infB(24)	mdh(21)	pgi(40)	phoE(47)	rpoB(57)	tonB(67)											1
LFBA01.1	kpneumoniae	454	gapA(16)	infB(24)	mdh(21)	pgi(27)	phoE(29)	rpoB(22)	tonB(105)											1
LNIR01.1	kpneumoniae	981	gapA(16)	infB(24)	mdh(43)	pgi(93)	phoE(42)	rpoB(17)	tonB(74)								1												1
LQMR01.1	kpneumoniae	-	gapA(16)	infB(24)	mdh(21)	pgi(53)	phoE(47)	rpoB(60)	tonB(103)								1
LROX01.1	kpneumoniae	-	gapA(16)	infB(24)	mdh(21)	pgi(27)	phoE(153)	rpoB(22)	tonB(67)								1
11	kpneumoniae	1250	gapA(16)	infB(24)	mdh(21)	pgi(106)	phoE(68)	rpoB(59)	tonB(188)														1
13	kpneumoniae	-	gapA(16)	infB(18)	mdh(42)	pgi(27)	phoE(55)	rpoB(40)	tonB(~74)														1
19	kpneumoniae	1599	gapA(99)	infB(18)	mdh(45)	pgi(44)	phoE(55)	rpoB(22)	tonB(67)								1
22	kpneumoniae	-	gapA(72)	infB(18)	mdh(36)	pgi(27)	phoE(76)	rpoB(29)	tonB(67)								1
23	kpneumoniae	-	gapA(72)	infB(18)	mdh(36)	pgi(27)	phoE(76)	rpoB(29)	tonB(67)								1
24	kpneumoniae	-	gapA(72)	infB(18)	mdh(36)	pgi(27)	phoE(76)	rpoB(29)	tonB(67)								1
33	kpneumoniae	355	gapA(16)	infB(45)	mdh(21)	pgi(27)	phoE(47)	rpoB(22)	tonB(67)															1
34	kpneumoniae	-	gapA(16)	infB(24)	mdh(21)	pgi(76)	phoE(57)	rpoB(22)	tonB(67)													1
37	kpneumoniae	-	gapA(72)	infB(18)	mdh(36)	pgi(27)	phoE(76)	rpoB(29)	tonB(~67)								1
44	kpneumoniae	-	gapA(16)	infB(18)	mdh(30)	pgi(31)	phoE(47)	rpoB(22)	tonB(67)														1
01	kpneumoniae	1524	gapA(96)	infB(24)	mdh(21)	pgi(27)	phoE(41)	rpoB(22)	tonB(172)								1
08	kpneumoniae	1250	gapA(16)	infB(24)	mdh(21)	pgi(106)	phoE(68)	rpoB(59)	tonB(188)														1
CXOZ01.1	kpneumoniae	2048	gapA(16)	infB(18)	mdh(46)	pgi(27)	phoE(104)	rpoB(29)	tonB(75)									1
FLEC01.1	kpneumoniae	-	gapA(16)	infB(24)	mdh(21)	pgi(27)	phoE(146)	rpoB(22)	tonB(45)								1
FLET01.1	kpneumoniae	-	gapA(16)	infB(24)	mdh(21)	pgi(31)	phoE(54)	rpoB(40)	tonB(103)										1											1	1		1
FWLK01.1	kpneumoniae	-	gapA(16)	infB(98)	mdh(21)	pgi(27)	phoE(84)	rpoB(22)	tonB(67)														1
FWMH01.1	kpneumoniae	-	gapA(16)	infB(98)	mdh(21)	pgi(27)	phoE(84)	rpoB(22)	tonB(67)														1
FWPE01.1	kpneumoniae	-	gapA(16)	infB(98)	mdh(21)	pgi(27)	phoE(84)	rpoB(22)	tonB(67)														1
FWPH01.1	kpneumoniae	-	gapA(16)	infB(98)	mdh(21)	pgi(27)	phoE(84)	rpoB(22)	tonB(67)														1
FWPI01.1	kpneumoniae	-	gapA(16)	infB(98)	mdh(21)	pgi(27)	phoE(84)	rpoB(22)	tonB(67)														1
JSWX01.1	kpneumoniae	-	gapA(16)	infB(18)	mdh(43)	pgi(~53)	phoE(38)	rpoB(22)	tonB(75)								1
JUXS01.1	kpneumoniae	-	gapA(28)	infB(18)	mdh(21)	pgi(27)	phoE(68)	rpoB(17)	tonB(67)											1
JXJH01.1	kpneumoniae	1980	gapA(16)	infB(24)	mdh(105)	pgi(27)	phoE(158)	rpoB(22)	tonB(178)		1												1					1									1											1
LFAD01.1	kpneumoniae	-	gapA(16)	infB(24)	mdh(30)	pgi(~33)	phoE(90)	rpoB(22)	tonB(45)													1
LFQQ01.1	kpneumoniae	205	gapA(16)	infB(24)	mdh(21)	pgi(32)	phoE(39)	rpoB(17)	tonB(73)								1
LFYK01.1	kpneumoniae	205	gapA(16)	infB(24)	mdh(21)	pgi(32)	phoE(39)	rpoB(17)	tonB(73)								1
LGAW01.1	kpneumoniae	205	gapA(16)	infB(24)	mdh(21)	pgi(32)	phoE(39)	rpoB(17)	tonB(73)								1
LZGB01.1	kpneumoniae	-	gapA(16)	infB(24)	mdh(21)	pgi(40)	phoE(47)	rpoB(60)	tonB(281)														1
NGSO01.1	kpneumoniae	355	gapA(16)	infB(45)	mdh(21)	pgi(27)	phoE(47)	rpoB(22)	tonB(67)					1			1
NGSP01.1	kpneumoniae	344	gapA(16)	infB(24)	mdh(21)	pgi(27)	phoE(47)	rpoB(22)	tonB(103)								1
18	kpneumoniae	-	gapA(58)	infB(18)	mdh(21)	pgi(27)	phoE(53)	rpoB(29)	tonB(67)													1
21	kpneumoniae	-	gapA(16)	infB(18)	mdh(21)	pgi(27)	phoE(68)	rpoB(17)	tonB(103)											1
29	kpneumoniae	-	gapA(16)	infB(24)	mdh(~21)	pgi(53)	phoE(50)	rpoB(~22)	tonB(67)											1
39	kpneumoniae	-	gapA(16)	infB(18)	mdh(21)	pgi(53)	phoE(47)	rpoB(17)	tonB(215)										1
41	kpneumoniae	-	gapA(16)	infB(18)	mdh(21)	pgi(27)	phoE(68)	rpoB(17)	tonB(103)											1
52	kpneumoniae	-	gapA(28)	infB(24)	mdh(21)	pgi(27)	phoE(47)	rpoB(~22)	tonB(67)														1
97	kpneumoniae	-	gapA(16)	infB(18)	mdh(45)	pgi(44)	phoE(87)	rpoB(22)	tonB(~67)									1
111	kpneumoniae	581	gapA(58)	infB(24)	mdh(43)	pgi(40)	phoE(106)	rpoB(29)	tonB(67)								1
05	kpneumoniae	-	gapA(16)	infB(24)	mdh(21)	pgi(31)	phoE(153)	rpoB(29)	tonB(~103)														1
AYIF01.1	kpneumoniae	596	gapA(16)	infB(24)	mdh(21)	pgi(27)	phoE(41)	rpoB(22)	tonB(67)								1
AYIX01.1	kpneumoniae	1434	gapA(93)	infB(45)	mdh(21)	pgi(27)	phoE(47)	rpoB(22)	tonB(236)														1
CXOY01.1	kpneumoniae	357	gapA(16)	infB(24)	mdh(21)	pgi(27)	phoE(54)	rpoB(22)	tonB(45)														1
FLDD01.1	kpneumoniae	-	gapA(16)	infB(24)	mdh(21)	pgi(27)	phoE(50)	rpoB(22)	tonB(67)								1
FLDE01.1	kpneumoniae	-	gapA(16)	infB(18)	mdh(21)	pgi(38)	phoE(53)	rpoB(22)	tonB(67)											1
FLLH01.1	kpneumoniae	-	gapA(~89)	infB(-)	mdh(~134)	pgi(135)	phoE(~58)	rpoB(83)	tonB(~214)																1
FWLD01.1	kpneumoniae	-	gapA(16)	infB(24)	mdh(45)	pgi(32)	phoE(39)	rpoB(17)	tonB(73)								1
FWLG01.1	kpneumoniae	-	gapA(16)	infB(24)	mdh(45)	pgi(32)	phoE(39)	rpoB(17)	tonB(73)								1
FWOP01.1	kpneumoniae	-	gapA(16)	infB(24)	mdh(45)	pgi(32)	phoE(39)	rpoB(17)	tonB(73)								1
FWOX01.1	kpneumoniae	-	gapA(16)	infB(24)	mdh(45)	pgi(32)	phoE(39)	rpoB(17)	tonB(73)								1
FWWJ01.1	kpneumoniae	208	gapA(16)	infB(24)	mdh(21)	pgi(27)	phoE(52)	rpoB(22)	tonB(67)											1
GCF_000025465.1	kpneumoniae	1220	gapA(16)	infB(18)	mdh(21)	pgi(27)	phoE(47)	rpoB(22)	tonB(216)														1
GCF_000828055.2	kpneumoniae	-	gapA(16)	infB(18)	mdh(21)	pgi(~138)	phoE(47)	rpoB(22)	tonB(67)									1
GCF_001548315.1	kpneumoniae	-	gapA(~16)	infB(-)	mdh(~163)	pgi(104)	phoE(~58)	rpoB(~83)	tonB(~301)													1
JMWB01.1	kpneumoniae	-	gapA(60)	infB(90)	mdh(21)	pgi(27)	phoE(53)	rpoB(17)	tonB(67)														1
JSXA01.1	kpneumoniae	697	gapA(60)	infB(18)	mdh(21)	pgi(27)	phoE(53)	rpoB(17)	tonB(67)														1
JVXL01.1	kpneumoniae	-	gapA(16)	infB(24)	mdh(21)	pgi(44)	phoE(75)	rpoB(~40)	tonB(103)								1
MPCI01.1	kpneumoniae	-	gapA(16)	infB(24)	mdh(21)	pgi(27)	phoE(153)	rpoB(22)	tonB(45)								1
[truncated: 80 more columns]
